# Supplementary material for: ﻿Two new species of Bryocamptus (Copepoda, Harpacticoida, Canthocamptidae) from the Russian Arctic and comparison with Bryocamptusminutus (Claus, 1863)
Source: Zookeys. 2023 Jan 5;1138:89–141. doi: 10.3897/zookeys.1138.90580 (PMC9837622; doi:10.3897/zookeys.1138.90580)
Supplement: XML Treatment for Subgenus Bryocamptus [file zookeys.1138.90580-treatment1.xml]

<!DOCTYPE tp:taxon-treatment
  PUBLIC "-//TaxonX//DTD Taxonomic Treatment Publishing DTD v0 20100105//EN" "tax-treatment-NSO.dtd">
<tp:taxon-treatment xmlns:tp="http://www.plazi.org/taxpub"><tp:treatment-meta><kwd-group><label>Taxon classification</label><kwd>
                <named-content content-type="kingdom">Animalia</named-content>
              </kwd><kwd>
                <named-content content-type="order">Harpacticoida</named-content>
              </kwd><kwd>
                <named-content content-type="family">Canthocamptidae</named-content>
              </kwd></kwd-group><mixed-citation publication-type="journal"><person-group><name><surname>Novikov</surname><given-names>Aleksandr</given-names></name><name><surname>Sharafutdinova</surname><given-names>Dayana</given-names></name><name><surname>Chertoprud</surname><given-names>Elena</given-names></name></person-group><article-title>﻿Two new species of <italic><tp:taxon-name><tp:taxon-name-part taxon-name-part-type="genus" reg="Bryocamptus">Bryocamptus</tp:taxon-name-part></tp:taxon-name></italic> (<tp:taxon-name><tp:taxon-name-part taxon-name-part-type="subclass">Copepoda</tp:taxon-name-part></tp:taxon-name>, <tp:taxon-name><tp:taxon-name-part taxon-name-part-type="order">Harpacticoida</tp:taxon-name-part></tp:taxon-name>, <tp:taxon-name><tp:taxon-name-part taxon-name-part-type="family">Canthocamptidae</tp:taxon-name-part></tp:taxon-name>) from the Russian Arctic and comparison with <italic><tp:taxon-name><tp:taxon-name-part taxon-name-part-type="genus" reg="Bryocamptus">Bryocamptus</tp:taxon-name-part><tp:taxon-name-part taxon-name-part-type="species" reg="minutus">minutus</tp:taxon-name-part></tp:taxon-name></italic> (Claus, 1863)</article-title><source>Zookeys</source><day>05</day><month>01</month><year>2023</year><volume>1138</volume><fpage>89</fpage><lpage>141</lpage><pub-id pub-id-type="doi">10.3897/zookeys.1138.90580</pub-id></mixed-citation></tp:treatment-meta><tp:nomenclature><label>﻿</label><tp:taxon-name>
              <object-id xmlns:xlink="http://www.w3.org/1999/xlink" content-type="arpha" xlink:type="simple">ADC42B81-DD26-52E3-8A4A-B967ABA4BA5D</object-id>
              <tp:taxon-name-part taxon-name-part-type="infraspecific-rank">Subgenus</tp:taxon-name-part>
              <tp:taxon-name-part taxon-name-part-type="genus" reg="Bryocamptus"/>
              <tp:taxon-name-part taxon-name-part-type="subgenus" reg="Bryocamptus">Bryocamptus</tp:taxon-name-part>
            </tp:taxon-name><tp:taxon-authority>Chappuis, 1929</tp:taxon-authority></tp:nomenclature><tp:treatment-sec sec-type="remarks" id="SECID0E6LAC"><title>Remarks.</title><p><tp:taxon-name><tp:taxon-name-part taxon-name-part-type="genus" reg="Bryocamptus">Bryocamptus</tp:taxon-name-part></tp:taxon-name> is a very large genus with ~ 135 species and subspecies in four subgenera: <tp:taxon-name><tp:taxon-name-part taxon-name-part-type="genus" reg="Bryocamptus">B.</tp:taxon-name-part> (<tp:taxon-name-part taxon-name-part-type="subgenus" reg="Arcticocamptus">Arcticocamptus</tp:taxon-name-part>)</tp:taxon-name> Chappuis, 1929, <italic><tp:taxon-name><tp:taxon-name-part taxon-name-part-type="genus" reg="Bryocamptus">B.</tp:taxon-name-part></tp:taxon-name></italic> (<italic><tp:taxon-name><tp:taxon-name-part taxon-name-part-type="genus" reg="Bryocamptus">Bryocamptus</tp:taxon-name-part></tp:taxon-name>)</italic> Chappuis, 1928, <tp:taxon-name><tp:taxon-name-part taxon-name-part-type="genus" reg="Bryocamptus">B.</tp:taxon-name-part> (<tp:taxon-name-part taxon-name-part-type="subgenus" reg="Echinocamptus">Echinocamptus</tp:taxon-name-part>)</tp:taxon-name> Chappuis, 1929 and <tp:taxon-name><tp:taxon-name-part taxon-name-part-type="genus" reg="Bryocamptus">B.</tp:taxon-name-part> (<tp:taxon-name-part taxon-name-part-type="subgenus" reg="Rheocamptus">Rheocamptus</tp:taxon-name-part>)</tp:taxon-name> Borutzky, 1952. Additionally, two subgenera were earlier designated as not valid <tp:taxon-name><tp:taxon-name-part taxon-name-part-type="genus" reg="Bryocamptus">B.</tp:taxon-name-part> (<tp:taxon-name-part taxon-name-part-type="subgenus" reg="Limocamptus">Limocamptus</tp:taxon-name-part>)</tp:taxon-name> Chappuis, 1929 and <tp:taxon-name><tp:taxon-name-part taxon-name-part-type="genus" reg="Bryocamptus">B.</tp:taxon-name-part> (<tp:taxon-name-part taxon-name-part-type="subgenus" reg="Pentacamptus">Pentacamptus</tp:taxon-name-part>)</tp:taxon-name> Wiley, 1934.</p><p>In our opinion, this is one of the genera of the family most in need of revision. The first reason is that there are no clear diagnostic characters for the entire genus. Previously, this character was the two-segment exopod <abbrev xmlns:xlink="http://www.w3.org/1999/xlink" xlink:title="antenna" id="ABBRID0ETOAC" xlink:type="simple">A2</abbrev>; however, this character is plesiomorphic for the entire family <tp:taxon-name><tp:taxon-name-part taxon-name-part-type="family">Canthocamptidae</tp:taxon-name-part></tp:taxon-name>, so it may be an adequate solution to separate at least part of the subgenera into separate genera. The second reason is the blurred line between <tp:taxon-name><tp:taxon-name-part taxon-name-part-type="genus" reg="Bryocamptus">B.</tp:taxon-name-part> (<tp:taxon-name-part taxon-name-part-type="subgenus" reg="Bryocamptus">Bryocamptus</tp:taxon-name-part>)</tp:taxon-name> and <tp:taxon-name><tp:taxon-name-part taxon-name-part-type="genus" reg="Bryocamptus">B.</tp:taxon-name-part> (<tp:taxon-name-part taxon-name-part-type="subgenus" reg="Rheocamptus">Rheocamptus</tp:taxon-name-part>)</tp:taxon-name>. <xref ref-type="bibr" rid="B5">Borutzky (1952)</xref> in the differences between these subgenera indicates the difference in segmentation of the endopods <abbrev xmlns:xlink="http://www.w3.org/1999/xlink" xlink:title="leg 1" id="ABBRID0EWPAC" xlink:type="simple">P1</abbrev>–<abbrev xmlns:xlink="http://www.w3.org/1999/xlink" xlink:title="leg 4" id="ABBRID0E1PAC" xlink:type="simple">P4</abbrev>, which again contrasts plesiomorphic and apomorphic characters. In our opinion, an essential part of the <tp:taxon-name><tp:taxon-name-part taxon-name-part-type="genus" reg="Bryocamptus">B.</tp:taxon-name-part> (<tp:taxon-name-part taxon-name-part-type="subgenus" reg="Rheocamptus">Rheocamptus</tp:taxon-name-part>)</tp:taxon-name> species should in fact be transferred to the type subgenus.</p><p>Unfortunately, at the moment we do not have enough data and material to revise the subgenera, so in this work we adhere to the classification given by <xref ref-type="bibr" rid="B10">Dussart and Defaye (1990)</xref>.</p></tp:treatment-sec><ref-list><ref id="B5"><mixed-citation xmlns:xlink="http://www.w3.org/1999/xlink" xlink:type="simple"><person-group><name name-style="western"><surname>Borutzky</surname><given-names>EV</given-names></name></person-group> (<year>1952</year>) <article-title><tp:taxon-name><tp:taxon-name-part taxon-name-part-type="order">Harpacticoida</tp:taxon-name-part></tp:taxon-name> presnykh vod [<tp:taxon-name><tp:taxon-name-part taxon-name-part-type="order">Harpacticoida</tp:taxon-name-part></tp:taxon-name> of fresh waters].</article-title><source>Fauna SSSR, Rakoobraznye [Fauna of the USSR, <tp:taxon-name><tp:taxon-name-part taxon-name-part-type="subphylum">Crustacea</tp:taxon-name-part></tp:taxon-name>]</source><volume>3</volume>: <fpage>1</fpage>–<lpage>424</lpage>. <ext-link xlink:href="10.5962/bhl.title.46313" ext-link-type="doi" xlink:type="simple">https://doi.org/10.5962/bhl.title.46313</ext-link></mixed-citation></ref><ref id="B10"><mixed-citation xmlns:xlink="http://www.w3.org/1999/xlink" xlink:type="simple"><person-group><name name-style="western"><surname>Dussart</surname><given-names>B</given-names></name><name name-style="western"><surname>Defaye</surname><given-names>D</given-names></name></person-group> (<year>1990</year>) <source>Répertoire mondial des Crustacés Copépodes des eaux intérieures: III. Harpacticoïdes. E. J.</source><publisher-name>Brill</publisher-name>, <publisher-loc>Leiden</publisher-loc>, <size units="page">384 pp</size>.</mixed-citation></ref></ref-list></tp:taxon-treatment>
