# Supplementary material for: ﻿Two new species of Bryocamptus (Copepoda, Harpacticoida, Canthocamptidae) from the Russian Arctic and comparison with Bryocamptusminutus (Claus, 1863)
Source: Zookeys. 2023 Jan 5;1138:89–141. doi: 10.3897/zookeys.1138.90580 (PMC9837622; doi:10.3897/zookeys.1138.90580)
Supplement: XML Treatment for Bryocamptus (Bryocamptus) minutus [file zookeys.1138.90580-treatment2.xml]

<!DOCTYPE tp:taxon-treatment
  PUBLIC "-//TaxonX//DTD Taxonomic Treatment Publishing DTD v0 20100105//EN" "tax-treatment-NSO.dtd">
<tp:taxon-treatment xmlns:tp="http://www.plazi.org/taxpub"><tp:treatment-meta><kwd-group><label>Taxon classification</label><kwd>
                <named-content content-type="kingdom">Animalia</named-content>
              </kwd><kwd>
                <named-content content-type="order">Harpacticoida</named-content>
              </kwd><kwd>
                <named-content content-type="family">Canthocamptidae</named-content>
              </kwd></kwd-group><mixed-citation publication-type="journal"><person-group><name><surname>Novikov</surname><given-names>Aleksandr</given-names></name><name><surname>Sharafutdinova</surname><given-names>Dayana</given-names></name><name><surname>Chertoprud</surname><given-names>Elena</given-names></name></person-group><article-title>﻿Two new species of <italic><tp:taxon-name><tp:taxon-name-part taxon-name-part-type="genus" reg="Bryocamptus">Bryocamptus</tp:taxon-name-part></tp:taxon-name></italic> (<tp:taxon-name><tp:taxon-name-part taxon-name-part-type="subclass">Copepoda</tp:taxon-name-part></tp:taxon-name>, <tp:taxon-name><tp:taxon-name-part taxon-name-part-type="order">Harpacticoida</tp:taxon-name-part></tp:taxon-name>, <tp:taxon-name><tp:taxon-name-part taxon-name-part-type="family">Canthocamptidae</tp:taxon-name-part></tp:taxon-name>) from the Russian Arctic and comparison with <italic><tp:taxon-name><tp:taxon-name-part taxon-name-part-type="genus" reg="Bryocamptus">Bryocamptus</tp:taxon-name-part><tp:taxon-name-part taxon-name-part-type="species" reg="minutus">minutus</tp:taxon-name-part></tp:taxon-name></italic> (Claus, 1863)</article-title><source>Zookeys</source><day>05</day><month>01</month><year>2023</year><volume>1138</volume><fpage>89</fpage><lpage>141</lpage><pub-id pub-id-type="doi">10.3897/zookeys.1138.90580</pub-id></mixed-citation></tp:treatment-meta><tp:nomenclature><label>﻿</label><tp:taxon-name><object-id xmlns:xlink="http://www.w3.org/1999/xlink" content-type="arpha" xlink:type="simple">721DB59E-6F34-503B-B170-20E96BFFC3FE</object-id><tp:taxon-name-part taxon-name-part-type="genus" reg="Bryocamptus">Bryocamptus</tp:taxon-name-part> (<tp:taxon-name-part taxon-name-part-type="subgenus" reg="Bryocamptus">Bryocamptus</tp:taxon-name-part>) <tp:taxon-name-part taxon-name-part-type="species" reg="minutus">minutus</tp:taxon-name-part></tp:taxon-name><tp:taxon-authority>(Claus, 1863)</tp:taxon-authority></tp:nomenclature><tp:treatment-sec sec-type="Subspecies" id="SECID0EXBAE"><title>Subspecies.</title><p><tp:taxon-name><tp:taxon-name-part taxon-name-part-type="genus" reg="Bryocamptus">B.</tp:taxon-name-part> (<tp:taxon-name-part taxon-name-part-type="subgenus" reg="Bryocamptus">B.</tp:taxon-name-part>) <tp:taxon-name-part taxon-name-part-type="species" reg="minutus">minutus</tp:taxon-name-part> <tp:taxon-name-part taxon-name-part-type="subspecies" reg="minutus">minutus</tp:taxon-name-part></tp:taxon-name> (Claus, 1863), <tp:taxon-name><tp:taxon-name-part taxon-name-part-type="genus" reg="Bryocamptus">B.</tp:taxon-name-part> (<tp:taxon-name-part taxon-name-part-type="subgenus" reg="Bryocamptus">B.</tp:taxon-name-part>) <tp:taxon-name-part taxon-name-part-type="species" reg="minutus">minutus</tp:taxon-name-part> <tp:taxon-name-part taxon-name-part-type="subspecies" reg="schizodon">schizodon</tp:taxon-name-part></tp:taxon-name> (Mrázek, 1893).</p></tp:treatment-sec><tp:treatment-sec sec-type="Nomen dubium" id="SECID0EBDAE"><title>Nomen dubium.</title><p><tp:taxon-name><tp:taxon-name-part taxon-name-part-type="genus" reg="Bryocamptus">B.</tp:taxon-name-part> (<tp:taxon-name-part taxon-name-part-type="subgenus" reg="Bryocamptus">B.</tp:taxon-name-part>) <tp:taxon-name-part taxon-name-part-type="species" reg="minnesotensis">minnesotensis</tp:taxon-name-part></tp:taxon-name> (Herrick, 1884).</p></tp:treatment-sec><tp:treatment-sec sec-type="remarks" id="SECID0EVDAE"><title>Remarks.</title><p><tp:taxon-name><tp:taxon-name-part taxon-name-part-type="genus" reg="Bryocamptus">Bryocamptus</tp:taxon-name-part> (<tp:taxon-name-part taxon-name-part-type="subgenus" reg="Bryocamptus">B.</tp:taxon-name-part>) <tp:taxon-name-part taxon-name-part-type="species" reg="minutus">minutus</tp:taxon-name-part></tp:taxon-name> is a taxonomically rather complex species due to a rather long history of study and wide distribution. According to Article 45.6 of the International Code of Zoological Nomenclature, a number of forms of this species must be treated as separate subspecies (ICZN 1999). However, in the case of <tp:taxon-name><tp:taxon-name-part taxon-name-part-type="genus" reg="Bryocamptus">B.</tp:taxon-name-part> (<tp:taxon-name-part taxon-name-part-type="subgenus" reg="Bryocamptus">B.</tp:taxon-name-part>) <tp:taxon-name-part taxon-name-part-type="species" reg="minutus">minutus</tp:taxon-name-part> <tp:taxon-name-part taxon-name-part-type="subspecies" reg="vejdovskyiformis">vejdovskyiformis</tp:taxon-name-part></tp:taxon-name> Thallwitz, 1916, this is probably a form that does not have subspecies status and is either an aberrant specimen(s) or simply variability (<xref ref-type="bibr" rid="B42">Thallwitz 1916</xref>). Simple dentiform and bifid spinules are also found in other related species, both within the same population and in one individual. This has been described in <italic><tp:taxon-name><tp:taxon-name-part taxon-name-part-type="genus" reg="Bryocamptus">B.</tp:taxon-name-part><tp:taxon-name-part taxon-name-part-type="species" reg="hutchinsoni">hutchinsoni</tp:taxon-name-part></tp:taxon-name></italic> Kiefer, 1929 (<xref ref-type="bibr" rid="B45">Wilson 1956</xref>), <italic><tp:taxon-name><tp:taxon-name-part taxon-name-part-type="genus" reg="Bryocamptus">B.</tp:taxon-name-part><tp:taxon-name-part taxon-name-part-type="species" reg="vejdovskyi">vejdovskyi</tp:taxon-name-part></tp:taxon-name></italic> (Mrázek, 1893) (<xref ref-type="bibr" rid="B37">Reed 1990</xref>) and also in <italic><tp:taxon-name><tp:taxon-name-part taxon-name-part-type="genus" reg="Bryocamptus">B.</tp:taxon-name-part><tp:taxon-name-part taxon-name-part-type="species" reg="putoranus">putoranus</tp:taxon-name-part></tp:taxon-name></italic> sp. nov. (in this article).</p><p>A number of authors noted variability in the number of outer spines on the third exopodal segment of <abbrev xmlns:xlink="http://www.w3.org/1999/xlink" xlink:title="leg 4" id="ABBRID0EKGAE" xlink:type="simple">P4</abbrev>, which was the reason for Lang’s description of the forms: <tp:taxon-name><tp:taxon-name-part taxon-name-part-type="genus" reg="Bryocamptus">B.</tp:taxon-name-part><tp:taxon-name-part taxon-name-part-type="species" reg="minutus">minutus</tp:taxon-name-part><tp:taxon-name-part taxon-name-part-type="infraspecific-rank">f.</tp:taxon-name-part><tp:taxon-name-part taxon-name-part-type="form" reg="typica">typica</tp:taxon-name-part></tp:taxon-name> Lang, 1957 and <tp:taxon-name><tp:taxon-name-part taxon-name-part-type="genus" reg="Bryocamptus">B.</tp:taxon-name-part><tp:taxon-name-part taxon-name-part-type="species" reg="minutus">minutus</tp:taxon-name-part><tp:taxon-name-part taxon-name-part-type="infraspecific-rank">f.</tp:taxon-name-part><tp:taxon-name-part taxon-name-part-type="form" reg="bispinosa">bispinosa</tp:taxon-name-part></tp:taxon-name> Lang, 1957 (<xref ref-type="bibr" rid="B28">Lang 1957</xref>). We suggest that these forms do not have a taxonomic rank, since such variability is common for this group of species.</p><p>Another form of <tp:taxon-name><tp:taxon-name-part taxon-name-part-type="genus" reg="Bryocamptus">B.</tp:taxon-name-part><tp:taxon-name-part taxon-name-part-type="species" reg="minutus">minutus</tp:taxon-name-part><tp:taxon-name-part taxon-name-part-type="infraspecific-rank">f.</tp:taxon-name-part><tp:taxon-name-part taxon-name-part-type="form" reg="simplicidentata">simplicidentata</tp:taxon-name-part></tp:taxon-name> (Willey, 1934) has been synonymized with <italic><tp:taxon-name><tp:taxon-name-part taxon-name-part-type="genus" reg="Bryocamptus">B.</tp:taxon-name-part><tp:taxon-name-part taxon-name-part-type="species" reg="hutchinsoni">hutchinsoni</tp:taxon-name-part></tp:taxon-name></italic> based on structure of caudal rami (<xref ref-type="bibr" rid="B45">Wilson 1956</xref>) but although figuring mistakenly and without literature support as valid in WORMS database (<xref ref-type="bibr" rid="B44">Walter and Boxshall 2021</xref>).</p><p>A rather interesting finding is described from the Iberian Peninsula as <italic><tp:taxon-name><tp:taxon-name-part taxon-name-part-type="genus" reg="Bryocamptus">B.</tp:taxon-name-part><tp:taxon-name-part taxon-name-part-type="species" reg="minutus">minutus</tp:taxon-name-part></tp:taxon-name></italic> (<xref ref-type="bibr" rid="B7">Caramujo and Boavida 2009</xref>). Based on the depicted limbs, it can be assumed that this is either <italic><tp:taxon-name><tp:taxon-name-part taxon-name-part-type="genus" reg="Bryocamptus">B.</tp:taxon-name-part><tp:taxon-name-part taxon-name-part-type="species" reg="minutus">minutus</tp:taxon-name-part><tp:taxon-name-part taxon-name-part-type="subspecies" reg="schizodon">schizodon</tp:taxon-name-part></tp:taxon-name></italic> or a separate species. It differs from <italic><tp:taxon-name><tp:taxon-name-part taxon-name-part-type="genus" reg="Bryocamptus">B.</tp:taxon-name-part><tp:taxon-name-part taxon-name-part-type="species" reg="minutus">minutus</tp:taxon-name-part><tp:taxon-name-part taxon-name-part-type="subspecies" reg="minutus">minutus</tp:taxon-name-part></tp:taxon-name></italic> in the two-segmented endopod <abbrev xmlns:xlink="http://www.w3.org/1999/xlink" xlink:title="legs 1–6" id="ABBRID0EJKAE" xlink:type="simple">P2</abbrev>, short bifid spinules on the anal operculum, and slight displacement of the caudal setae to the ventral side of caudal rami. In general, these characters are already enough to distinguish a separate species.</p></tp:treatment-sec><ref-list><ref id="B42"><mixed-citation xmlns:xlink="http://www.w3.org/1999/xlink" xlink:type="simple"><person-group><name name-style="western"><surname>Thallwitz</surname><given-names>J</given-names></name></person-group> (<year>1916</year>) Über Dimorphismus des Männchen bei einem Süßwasserharpacticiden. Zoologischer Anzeiger 46: 238.</mixed-citation></ref><ref id="B45"><mixed-citation xmlns:xlink="http://www.w3.org/1999/xlink" xlink:type="simple"><person-group><name name-style="western"><surname>Wilson</surname><given-names>MS</given-names></name></person-group> (<year>1956</year>) <article-title>North American harpacticoid Copepods: 1. Comments on the known fresh-water species of the <tp:taxon-name><tp:taxon-name-part taxon-name-part-type="family">Canthocamptidae</tp:taxon-name-part></tp:taxon-name>. 2. <italic><tp:taxon-name><tp:taxon-name-part taxon-name-part-type="genus">Cantohocamptus</tp:taxon-name-part><tp:taxon-name-part taxon-name-part-type="species">oregonensis</tp:taxon-name-part></tp:taxon-name></italic>, n. sp. from Oregon and California.</article-title><source>Transactions of the American Microscopical Society</source><volume>75</volume>(<issue>3</issue>): <fpage>290</fpage>–<lpage>307</lpage>. <ext-link xlink:href="10.2307/3223958" ext-link-type="doi" xlink:type="simple">https://doi.org/10.2307/3223958</ext-link></mixed-citation></ref><ref id="B37"><mixed-citation xmlns:xlink="http://www.w3.org/1999/xlink" xlink:type="simple"><person-group><name name-style="western"><surname>Reed</surname><given-names>EB</given-names></name></person-group> (<year>1990</year>) <article-title><italic><tp:taxon-name><tp:taxon-name-part taxon-name-part-type="genus">Tachidius</tp:taxon-name-part><tp:taxon-name-part taxon-name-part-type="species">incisipes</tp:taxon-name-part></tp:taxon-name></italic> Klie and other harpacticoids from northwestern Canada (<tp:taxon-name><tp:taxon-name-part taxon-name-part-type="subphylum">Crustacea</tp:taxon-name-part></tp:taxon-name>: <tp:taxon-name><tp:taxon-name-part taxon-name-part-type="subclass">Copepoda</tp:taxon-name-part></tp:taxon-name>).</article-title><source>Proceedings of the Biological Society of Washington</source><volume>103</volume>: <fpage>341</fpage>–<lpage>349</lpage>.</mixed-citation></ref><ref id="B28"><mixed-citation xmlns:xlink="http://www.w3.org/1999/xlink" xlink:type="simple"><person-group><name name-style="western"><surname>Lang</surname><given-names>K</given-names></name></person-group> (<year>1957</year>) <article-title>Harpacticoiden aus der asiatischen Türkei.</article-title><source>Arkiv för Zoologi</source><volume>11</volume>: <fpage>45</fpage>–<lpage>51</lpage>.</mixed-citation></ref><ref id="B44"><mixed-citation xmlns:xlink="http://www.w3.org/1999/xlink" xlink:type="simple"><person-group><name name-style="western"><surname>Walter</surname><given-names>TC</given-names></name><name name-style="western"><surname>Boxshall</surname><given-names>GA</given-names></name></person-group> (<year>2021</year>) The World of Copepods - <tp:taxon-name><tp:taxon-name-part taxon-name-part-type="genus">Bryocamptus</tp:taxon-name-part> (<tp:taxon-name-part taxon-name-part-type="subgenus">Bryocamptus</tp:taxon-name-part>) <tp:taxon-name-part taxon-name-part-type="species">minutus</tp:taxon-name-part> <tp:taxon-name-part taxon-name-part-type="subspecies">simplicidentata</tp:taxon-name-part></tp:taxon-name> (Willey, 1934). <ext-link xlink:href="https://www.marinespecies.org/copepoda/aphia.php?p=taxdetails&amp;id=606654" ext-link-type="uri" xlink:type="simple">https://www.marinespecies.org/copepoda/aphia.php?p=taxdetails&amp;id=606654</ext-link> [March 21, 2022]</mixed-citation></ref><ref id="B7"><mixed-citation xmlns:xlink="http://www.w3.org/1999/xlink" xlink:type="simple"><person-group><name name-style="western"><surname>Caramujo</surname><given-names>M-J</given-names></name><name name-style="western"><surname>Boavida</surname><given-names>M-J</given-names></name></person-group> (<year>2009</year>) <article-title>The practical identification of harpacticoids (<tp:taxon-name><tp:taxon-name-part taxon-name-part-type="subclass">Copepoda</tp:taxon-name-part></tp:taxon-name>, <tp:taxon-name><tp:taxon-name-part taxon-name-part-type="order">Harpacticoida</tp:taxon-name-part></tp:taxon-name>) in inland waters of Central Portugal for applied studies.</article-title><source>Crustaceana</source><volume>82</volume>(<issue>4</issue>): <fpage>385</fpage>–<lpage>409</lpage>. <ext-link xlink:href="10.1163/156854009X404761" ext-link-type="doi" xlink:type="simple">https://doi.org/10.1163/156854009X404761</ext-link></mixed-citation></ref></ref-list></tp:taxon-treatment>
