# Supplementary material for: ﻿Two new species of Bryocamptus (Copepoda, Harpacticoida, Canthocamptidae) from the Russian Arctic and comparison with Bryocamptusminutus (Claus, 1863)
Source: Zookeys. 2023 Jan 5;1138:89–141. doi: 10.3897/zookeys.1138.90580 (PMC9837622; doi:10.3897/zookeys.1138.90580)
Supplement: XML Treatment for Bryocamptus (Bryocamptus) abramovae [file zookeys.1138.90580-treatment4.xml]

<!DOCTYPE tp:taxon-treatment
  PUBLIC "-//TaxonX//DTD Taxonomic Treatment Publishing DTD v0 20100105//EN" "tax-treatment-NSO.dtd">
<tp:taxon-treatment xmlns:tp="http://www.plazi.org/taxpub"><tp:treatment-meta><kwd-group><label>Taxon classification</label><kwd>
                <named-content content-type="kingdom">Animalia</named-content>
              </kwd><kwd>
                <named-content content-type="order">Harpacticoida</named-content>
              </kwd><kwd>
                <named-content content-type="family">Canthocamptidae</named-content>
              </kwd></kwd-group><mixed-citation publication-type="journal"><person-group><name><surname>Novikov</surname><given-names>Aleksandr</given-names></name><name><surname>Sharafutdinova</surname><given-names>Dayana</given-names></name><name><surname>Chertoprud</surname><given-names>Elena</given-names></name></person-group><article-title>﻿Two new species of <italic><tp:taxon-name><tp:taxon-name-part taxon-name-part-type="genus" reg="Bryocamptus">Bryocamptus</tp:taxon-name-part></tp:taxon-name></italic> (<tp:taxon-name><tp:taxon-name-part taxon-name-part-type="subclass">Copepoda</tp:taxon-name-part></tp:taxon-name>, <tp:taxon-name><tp:taxon-name-part taxon-name-part-type="order">Harpacticoida</tp:taxon-name-part></tp:taxon-name>, <tp:taxon-name><tp:taxon-name-part taxon-name-part-type="family">Canthocamptidae</tp:taxon-name-part></tp:taxon-name>) from the Russian Arctic and comparison with <italic><tp:taxon-name><tp:taxon-name-part taxon-name-part-type="genus" reg="Bryocamptus">Bryocamptus</tp:taxon-name-part><tp:taxon-name-part taxon-name-part-type="species" reg="minutus">minutus</tp:taxon-name-part></tp:taxon-name></italic> (Claus, 1863)</article-title><source>Zookeys</source><day>05</day><month>01</month><year>2023</year><volume>1138</volume><fpage>89</fpage><lpage>141</lpage><pub-id pub-id-type="doi">10.3897/zookeys.1138.90580</pub-id></mixed-citation></tp:treatment-meta><tp:nomenclature><label>﻿</label><tp:taxon-name><object-id xmlns:xlink="http://www.w3.org/1999/xlink" content-type="arpha" xlink:type="simple">68B743E1-F92A-527E-99AB-9271A458A8EE</object-id><tp:taxon-name-part taxon-name-part-type="genus" reg="Bryocamptus">Bryocamptus</tp:taxon-name-part> (<tp:taxon-name-part taxon-name-part-type="subgenus" reg="Bryocamptus">Bryocamptus</tp:taxon-name-part>) <tp:taxon-name-part taxon-name-part-type="species" reg="abramovae">abramovae</tp:taxon-name-part><object-id xmlns:xlink="http://www.w3.org/1999/xlink" content-type="zoobank" xlink:type="simple">https://zoobank.org/D2258B3F-4D75-4D53-B4CA-259A0D2F20F0</object-id></tp:taxon-name><tp:taxon-status xmlns:xlink="http://www.w3.org/1999/xlink" xlink:type="simple">sp. nov.</tp:taxon-status><xref ref-type="fig" rid="F10">Figs 10</xref><xref ref-type="fig" rid="F11">, 11</xref><xref ref-type="fig" rid="F12">, 12</xref><xref ref-type="fig" rid="F13">, 13</xref><xref ref-type="fig" rid="F14">, 14</xref><xref ref-type="fig" rid="F15">, 15</xref><xref ref-type="fig" rid="F16">, 16</xref><xref ref-type="fig" rid="F17">, 17</xref><xref ref-type="fig" rid="F18">, 18</xref><tp:nomenclature-citation-list><tp:nomenclature-citation><tp:taxon-name>
                  <tp:taxon-name-part taxon-name-part-type="genus" reg="Bryocamptus">Bryocamptus</tp:taxon-name-part>
                </tp:taxon-name><comment>sp. 2 – <xref ref-type="bibr" rid="B35">Novikov et al. 2021</xref>: 271.</comment></tp:nomenclature-citation><tp:nomenclature-citation><tp:taxon-name>
                  <tp:taxon-name-part taxon-name-part-type="genus" reg="Bryocamptus">Bryocamptus</tp:taxon-name-part>
                </tp:taxon-name><comment>sp. 1 – <xref ref-type="bibr" rid="B34">Novikov and Sharafutdinova 2022</xref>: 34.</comment></tp:nomenclature-citation></tp:nomenclature-citation-list></tp:nomenclature><tp:treatment-sec sec-type="material" id="SECID0ECJAG"><title>Material.</title><p><bold><italic>Holotype</italic></bold>: Russia • ♀ dissected on two slides; Lena River Delta, Samoylov Island, Ruiba Lake; <named-content xmlns:xlink="http://www.w3.org/1999/xlink" content-type="dwc:verbatimCoordinates" xlink:type="simple"><named-content content-type="geo-json" specific-use="{&#34;type&#34;:&#34;Point&#34;,&#34;coordinates&#34;:[126.489429,72.373003]}" id="NCID0EQJAG" xlink:type="simple">72.373003°N, 126.489429°E</named-content></named-content>; depth 1–1.5 m; 23 Aug. 2019; A. Novikov leg; BP 547/1-a, BP 547/1-b. <bold><italic>Allotype</italic></bold>: Russia •♂ dissected on one slide; collection data as for holotype; BP 547/2. <bold><italic>Paratypes</italic></bold>: 5 ♀ and 3 ♂ undissected, preserved in 4% formalin; collection data as for holotype; BP 547/4.</p></tp:treatment-sec><tp:treatment-sec sec-type="material" id="SECID0E2JAG"><title>Additional material.</title><p>Russia • 9 ♀♀ and 6 ♂♂ undissected; Lena River Delta, Jangylakh Sise Island, large nameless lake; <named-content xmlns:xlink="http://www.w3.org/1999/xlink" content-type="dwc:verbatimCoordinates" xlink:type="simple"><named-content content-type="geo-json" specific-use="{&#34;type&#34;:&#34;Point&#34;,&#34;coordinates&#34;:[125.281147,72.517921]}" id="NCID0EEKAG" xlink:type="simple">72.517921°N, 125.281147°E</named-content></named-content>; 7 Aug. 2019; A. Novikov leg; retained in the collection of the first author.</p><p>Russia • 2 ♀♀ undissected; Lena River Delta, Baron Island, small thermokarst lake; <named-content xmlns:xlink="http://www.w3.org/1999/xlink" content-type="dwc:verbatimCoordinates" xlink:type="simple"><named-content content-type="geo-json" specific-use="{&#34;type&#34;:&#34;Point&#34;,&#34;coordinates&#34;:[126.935970,72.550939]}" id="NCID0EOKAG" xlink:type="simple">72.550939°N, 126.93597°E</named-content></named-content>; 8 Aug. 2019; A. Novikov leg; retained in the collection of the first author.</p><p>Russia • 3 ♀♀ and 1 ♂ undissected; Lena River Delta, Kurungnah Sise Island, Krugloe Lake; <named-content xmlns:xlink="http://www.w3.org/1999/xlink" content-type="dwc:verbatimCoordinates" xlink:type="simple"><named-content content-type="geo-json" specific-use="{&#34;type&#34;:&#34;Point&#34;,&#34;coordinates&#34;:[126.265658,72.468859]}" id="NCID0EYKAG" xlink:type="simple">72.468859°N, 126.265658°E</named-content></named-content>; 21 Aug. 2019; A. Novikov leg; retained in the collection of the first author</p><p>Russia • 4 ♀♀ and 2 ♂♂ undissected; Vrangel Island, large nameless lake; <named-content xmlns:xlink="http://www.w3.org/1999/xlink" content-type="dwc:verbatimCoordinates" xlink:type="simple"><named-content content-type="geo-json" specific-use="{&#34;type&#34;:&#34;Point&#34;,&#34;coordinates&#34;:[179.567387,70.954443]}" id="NCID0ECLAG" xlink:type="simple">70.954443°N, 179.567387°E</named-content></named-content>; 26 Aug. 2021; A. Novichkova leg: retained in the collection of the first author.</p></tp:treatment-sec><tp:treatment-sec sec-type="description" id="SECID0EHLAG"><title>Description.</title><p>Female (based on holotype and paratypes). Body subcylindrical (Fig. <xref ref-type="fig" rid="F10">10A</xref>). Total body length from anterior margin of rostrum to posterior margin of caudal rami: 586 µm (<italic>n</italic> = 1). Cephalothorax (Fig. <xref ref-type="fig" rid="F10">10B, C</xref>; Appendix <xref ref-type="app" rid="app1">1</xref>), wider as remaining somites, length 152 µm, largest width 113 µm. Naupliar eye red. Rostrum (Fig. <xref ref-type="fig" rid="F10">10D</xref>) small, fused with cephalothorax, with rounded end, with one pair of sensillae and pore located proximal to sensillae. Posterior margin of cephalothorax and all pedigerous somites smooth.</p><fig id="F10" position="float" orientation="portrait"><object-id xmlns:xlink="http://www.w3.org/1999/xlink" content-type="doi" xlink:type="simple">10.3897/zookeys.1138.90580.figure10</object-id><object-id xmlns:xlink="http://www.w3.org/1999/xlink" content-type="arpha" xlink:type="simple">F97FF241-0C84-54DB-B053-1622798B927E</object-id><label>Figure 10.</label><caption><p><italic><tp:taxon-name><tp:taxon-name-part taxon-name-part-type="genus" reg="Bryocamptus">Bryocamptus</tp:taxon-name-part><tp:taxon-name-part taxon-name-part-type="species" reg="abramovae">abramovae</tp:taxon-name-part></tp:taxon-name></italic> sp. nov., female <bold>A</bold> habitus, lateral <bold>B</bold> cephalothorax and thoracic somites, dorsal <bold>C</bold> cephalothorax and thoracic somites, lateral <bold>D</bold> rostrum. Scale bars: 50 µm (<bold>A–C</bold>); 5 µm (<bold>D</bold>).</p></caption><graphic xmlns:xlink="http://www.w3.org/1999/xlink" xlink:href="zookeys-1138-089_article-90580__-g010.jpg" position="float" orientation="portrait" xlink:type="simple" id="oo_791217.jpg"><uri content-type="original_file" xlink:type="simple">https://binary.pensoft.net/fig/791217</uri></graphic></fig><p>Cephalothorax (Fig. <xref ref-type="fig" rid="F10">10B, C</xref>; Appendix <xref ref-type="app" rid="app1">1</xref>) with dumbbell-shaped dorsal window, seven pairs of pores, seven pairs of sensillae of central group (group C), eight pairs of sensillae of marginal group (group P) and 13 pairs of ungrouped sensillae (in Table <xref ref-type="table" rid="T4">4</xref> and in Appendix <xref ref-type="app" rid="app1">1</xref> marked as L). Second pedigerous somite with lateral windows, dorsal unpaired pore, lateral pair of pores and six pairs of sensillae. Third pedigerous somite with dorsal unpaired pore and six pairs of sensillae. Fourth pedigerous somite with dorsal unpaired pore and five pairs of sensillae. Fifth pedigerous somite with three pairs of sensillae.</p><p>Abdomen (Fig. <xref ref-type="fig" rid="F11">11A–C</xref>) consisting of genital-double somite, two free abdominal somites and anal somite with caudal rami. All somites except anal somite slightly wavy posterior margin, on surface with spinular rows. Genital-double somite consists of last thoracic somite and first abdominal somite; wider than long; anterior part with two pairs of sensillae, dorsal unpaired pore, ventro-lateral row of spinules; posterior part with three pairs of sensillae, pairs of ventral and lateral pores and lateral rows of spinules.</p><fig id="F11" position="float" orientation="portrait"><object-id xmlns:xlink="http://www.w3.org/1999/xlink" content-type="doi" xlink:type="simple">10.3897/zookeys.1138.90580.figure11</object-id><object-id xmlns:xlink="http://www.w3.org/1999/xlink" content-type="arpha" xlink:type="simple">AE762BD3-DC5A-5A85-9FB3-AB386741C140</object-id><label>Figure 11.</label><caption><p><italic><tp:taxon-name><tp:taxon-name-part taxon-name-part-type="genus" reg="Bryocamptus">Bryocamptus</tp:taxon-name-part><tp:taxon-name-part taxon-name-part-type="species" reg="abramovae">abramovae</tp:taxon-name-part></tp:taxon-name></italic> sp. nov., female <bold>A</bold> abdomen, dorsal <bold>B</bold> abdomen, lateral <bold>C</bold> abdomen, ventral <bold>D</bold> caudal setae, dorsal. Scale bar: 50 µm.</p></caption><graphic xmlns:xlink="http://www.w3.org/1999/xlink" xlink:href="zookeys-1138-089_article-90580__-g011.jpg" position="float" orientation="portrait" xlink:type="simple" id="oo_791218.jpg"><uri content-type="original_file" xlink:type="simple">https://binary.pensoft.net/fig/791218</uri></graphic></fig><p><abbrev xmlns:xlink="http://www.w3.org/1999/xlink" xlink:title="leg 6" id="ABBRID0E4OAG" xlink:type="simple">P6</abbrev> (Fig. <xref ref-type="fig" rid="F11">11C</xref>) fused with somite with one pinnate and one naked setae. Genital field (Fig. <xref ref-type="fig" rid="F11">11C</xref>) short, laterally with eight-pore sieves; copulatory pore located medially, copulatory duct chitinised with two additional tubes, extending proximally to pair of labyrinthic rounded ducts and one chitinised unpaired duct.</p><p>Second and third abdominal somites as in <italic><tp:taxon-name><tp:taxon-name-part taxon-name-part-type="genus" reg="Bryocamptus">B.</tp:taxon-name-part><tp:taxon-name-part taxon-name-part-type="species" reg="minutus">minutus</tp:taxon-name-part></tp:taxon-name></italic>. Anal somite with one pair of sensillae, ventral pair of large pores, lateral pair of pores and lateral spinules. Anal operculum semilunar, with seven short bifid spinules.</p><p>Caudal rami (Fig. <xref ref-type="fig" rid="F11">11A–D</xref>). Length/width ratio 1.6, with three ventral pores; with rows of spinules on ventral and dorsal side at base of seta VI and rows spinules at base of setae II and III. Seta I small, located near seta II. Apical seta IV (Fig. <xref ref-type="fig" rid="F11">11D</xref>) bipinnate, without “helle Stelle”. Apical seta V long, bipinnate, with “helle Stelle”. Seta VI with wide base (Fig. <xref ref-type="fig" rid="F11">11C</xref>). Seta VII triarticulated (Fig. <xref ref-type="fig" rid="F11">11B</xref>).</p><p>Antennule (Fig. <xref ref-type="fig" rid="F12">12A</xref>) similar to that of <italic><tp:taxon-name><tp:taxon-name-part taxon-name-part-type="genus" reg="Bryocamptus">Bryocamptus</tp:taxon-name-part><tp:taxon-name-part taxon-name-part-type="species" reg="minutus">minutus</tp:taxon-name-part></tp:taxon-name></italic>. Differences expressed in more elongated segments, especially 3<sup>th</sup> and 4<sup>th</sup> segments; one of setae on segment 2 pinnate. Armature formula: 1-[1],2-[9],3-[5],4-[1+(1+ae)],5-[1],6-[3],7-[2],8-[5+acr].</p><fig id="F12" position="float" orientation="portrait"><object-id xmlns:xlink="http://www.w3.org/1999/xlink" content-type="doi" xlink:type="simple">10.3897/zookeys.1138.90580.figure12</object-id><object-id xmlns:xlink="http://www.w3.org/1999/xlink" content-type="arpha" xlink:type="simple">491ACD96-9D19-5CC6-B0F0-49D1B99BB2B6</object-id><label>Figure 12.</label><caption><p><italic><tp:taxon-name><tp:taxon-name-part taxon-name-part-type="genus" reg="Bryocamptus">Bryocamptus</tp:taxon-name-part><tp:taxon-name-part taxon-name-part-type="species" reg="abramovae">abramovae</tp:taxon-name-part></tp:taxon-name></italic> sp. nov., female <bold>A</bold> antennule <bold>B</bold> antenna <bold>C</bold> labrum, posterior (black dots is bases of spinules) <bold>D</bold> paragnaths, anterior. Scale bars: 25 µm (<bold>A</bold>); 10 µm (<bold>B–D</bold>).</p></caption><graphic xmlns:xlink="http://www.w3.org/1999/xlink" xlink:href="zookeys-1138-089_article-90580__-g012.jpg" position="float" orientation="portrait" xlink:type="simple" id="oo_791219.jpg"><uri content-type="original_file" xlink:type="simple">https://binary.pensoft.net/fig/791219</uri></graphic></fig><p>Antenna (Fig. <xref ref-type="fig" rid="F12">12B</xref>) similar to that of <italic><tp:taxon-name><tp:taxon-name-part taxon-name-part-type="genus" reg="Bryocamptus">Bryocamptus</tp:taxon-name-part><tp:taxon-name-part taxon-name-part-type="species" reg="minutus">minutus</tp:taxon-name-part></tp:taxon-name></italic>. Allobasis and free endopodal segment slightly more elongated. Inner spinular row on coxa with extremely long spinules. Allobasis with proximal outer spinular row, basal seta pinnate.</p><p>Labrum (Fig. <xref ref-type="fig" rid="F12">12C</xref>) similar to that of <italic><tp:taxon-name><tp:taxon-name-part taxon-name-part-type="genus" reg="Bryocamptus">Bryocamptus</tp:taxon-name-part><tp:taxon-name-part taxon-name-part-type="species" reg="minutus">minutus</tp:taxon-name-part></tp:taxon-name></italic>, but without semicircular spinular row on inner side.</p><p>Mandible (Fig. <xref ref-type="fig" rid="F13">13A, B</xref>) similar to that of <italic><tp:taxon-name><tp:taxon-name-part taxon-name-part-type="genus" reg="Bryocamptus">Bryocamptus</tp:taxon-name-part><tp:taxon-name-part taxon-name-part-type="species" reg="minutus">minutus</tp:taxon-name-part></tp:taxon-name></italic>. The palp is shortened.</p><p>Paragnaths (Fig. <xref ref-type="fig" rid="F12">12D</xref>) similar to that of <italic><tp:taxon-name><tp:taxon-name-part taxon-name-part-type="genus" reg="Bryocamptus">Bryocamptus</tp:taxon-name-part><tp:taxon-name-part taxon-name-part-type="species" reg="minutus">minutus</tp:taxon-name-part></tp:taxon-name></italic>, with only three lateral groups of spinules and with a more well-defined pocket.</p><p>Maxillule (Fig. <xref ref-type="fig" rid="F13">13C</xref>) similar to that of <italic><tp:taxon-name><tp:taxon-name-part taxon-name-part-type="genus" reg="Bryocamptus">Bryocamptus</tp:taxon-name-part><tp:taxon-name-part taxon-name-part-type="species" reg="minutus">minutus</tp:taxon-name-part></tp:taxon-name></italic>. Basis with two groups of spinules.</p><p>Maxilla (Fig. <xref ref-type="fig" rid="F13">13D</xref>) as in <italic><tp:taxon-name><tp:taxon-name-part taxon-name-part-type="genus" reg="Bryocamptus">Bryocamptus</tp:taxon-name-part><tp:taxon-name-part taxon-name-part-type="species" reg="minutus">minutus</tp:taxon-name-part></tp:taxon-name></italic>, only with slight differences in length and armature of setae.</p><fig id="F13" position="float" orientation="portrait"><object-id xmlns:xlink="http://www.w3.org/1999/xlink" content-type="doi" xlink:type="simple">10.3897/zookeys.1138.90580.figure13</object-id><object-id xmlns:xlink="http://www.w3.org/1999/xlink" content-type="arpha" xlink:type="simple">A496AB9B-17AD-593C-85C9-D40F777F4FA5</object-id><label>Figure 13.</label><caption><p><italic><tp:taxon-name><tp:taxon-name-part taxon-name-part-type="genus" reg="Bryocamptus">Bryocamptus</tp:taxon-name-part><tp:taxon-name-part taxon-name-part-type="species" reg="abramovae">abramovae</tp:taxon-name-part></tp:taxon-name></italic> sp. nov., female <bold>A</bold> mandible <bold>B</bold> scheme of teeth of mandibular gnathobase <bold>C</bold> maxillule <bold>D</bold> maxilla. Scale bar: 10 µm.</p></caption><graphic xmlns:xlink="http://www.w3.org/1999/xlink" xlink:href="zookeys-1138-089_article-90580__-g013.jpg" position="float" orientation="portrait" xlink:type="simple" id="oo_791220.jpg"><uri content-type="original_file" xlink:type="simple">https://binary.pensoft.net/fig/791220</uri></graphic></fig><p>Maxilliped (Fig. <xref ref-type="fig" rid="F14">14A</xref>) similar to that of <italic><tp:taxon-name><tp:taxon-name-part taxon-name-part-type="genus" reg="Bryocamptus">Bryocamptus</tp:taxon-name-part><tp:taxon-name-part taxon-name-part-type="species" reg="minutus">minutus</tp:taxon-name-part></tp:taxon-name></italic>. Differences are only in shorter syncoxa and basis.</p><fig id="F14" position="float" orientation="portrait"><object-id xmlns:xlink="http://www.w3.org/1999/xlink" content-type="doi" xlink:type="simple">10.3897/zookeys.1138.90580.figure14</object-id><object-id xmlns:xlink="http://www.w3.org/1999/xlink" content-type="arpha" xlink:type="simple">84900C1E-940C-54FF-947E-46E20834470F</object-id><label>Figure 14.</label><caption><p><italic><tp:taxon-name><tp:taxon-name-part taxon-name-part-type="genus" reg="Bryocamptus">Bryocamptus</tp:taxon-name-part><tp:taxon-name-part taxon-name-part-type="species" reg="abramovae">abramovae</tp:taxon-name-part></tp:taxon-name></italic> sp. nov., female <bold>A</bold> maxilliped <bold>B</bold> cuticular process between maxillipeds and <abbrev xmlns:xlink="http://www.w3.org/1999/xlink" xlink:title="leg 1" id="ABBRID0EPXAG" xlink:type="simple">P1</abbrev>, ventral <bold>C</bold> cuticular process between maxillipeds and <abbrev xmlns:xlink="http://www.w3.org/1999/xlink" xlink:title="leg 1" id="ABBRID0EVXAG" xlink:type="simple">P1</abbrev>, lateral <bold>D</bold><abbrev xmlns:xlink="http://www.w3.org/1999/xlink" xlink:title="leg 1" id="ABBRID0E2XAG" xlink:type="simple">P1</abbrev>, anterior <bold>E</bold><abbrev xmlns:xlink="http://www.w3.org/1999/xlink" xlink:title="legs 1–6" id="ABBRID0EBYAG" xlink:type="simple">P2</abbrev>, anterior. Scale bars: 10 µm (<bold>A</bold>); 5 µm (<bold>B, C</bold>); 25 µm (<bold>D, E</bold>).</p></caption><graphic xmlns:xlink="http://www.w3.org/1999/xlink" xlink:href="zookeys-1138-089_article-90580__-g014.jpg" position="float" orientation="portrait" xlink:type="simple" id="oo_791221.jpg"><uri content-type="original_file" xlink:type="simple">https://binary.pensoft.net/fig/791221</uri></graphic></fig><p>Cuticular process between maxillipeds and <abbrev xmlns:xlink="http://www.w3.org/1999/xlink" xlink:title="leg 1" id="ABBRID0ESYAG" xlink:type="simple">P1</abbrev> (Fig. <xref ref-type="fig" rid="F14">14B, C</xref>) in height approximately same as in length, with long spinules, seven spinules on each side. Spinules on posterior margin.</p><p><abbrev xmlns:xlink="http://www.w3.org/1999/xlink" xlink:title="leg 1" id="ABBRID0E3YAG" xlink:type="simple">P1</abbrev> (Fig. <xref ref-type="fig" rid="F14">14D</xref>; Table <xref ref-type="table" rid="T2">2</xref>) similar to that of <italic><tp:taxon-name><tp:taxon-name-part taxon-name-part-type="genus" reg="Bryocamptus">Bryocamptus</tp:taxon-name-part><tp:taxon-name-part taxon-name-part-type="species" reg="minutus">minutus</tp:taxon-name-part></tp:taxon-name></italic>. Basis without inner spinules. First exopodal segment with row of small spinules on anterior side. First endopodal segment reaching end of second exopodal segment. First and second endopodal segments with smooth inner side. Differences also noticeable in shorter exopodal and endopodal segments and larger spinules on coxa and basis.</p><table-wrap id="T2" position="float" orientation="portrait"><label>Table 2.</label><caption><p><abbrev xmlns:xlink="http://www.w3.org/1999/xlink" xlink:title="leg 1" id="ABBRID0E3ZAG" xlink:type="simple">P1</abbrev> – <abbrev xmlns:xlink="http://www.w3.org/1999/xlink" xlink:title="leg 4" id="ABBRID0EA1AG" xlink:type="simple">P4</abbrev> armature of <italic><tp:taxon-name><tp:taxon-name-part taxon-name-part-type="genus" reg="Bryocamptus">Bryocamptus</tp:taxon-name-part><tp:taxon-name-part taxon-name-part-type="species" reg="abramovae">abramovae</tp:taxon-name-part></tp:taxon-name></italic> sp. nov.</p></caption><table id="TID0EO6BG" rules="all"><tbody><tr><th rowspan="1" colspan="1"/><th rowspan="1" colspan="1">Female endopod</th><th rowspan="1" colspan="1">Male endopod</th><th rowspan="1" colspan="1">Exopod</th></tr><tr><td rowspan="1" colspan="1">
                      <abbrev xmlns:xlink="http://www.w3.org/1999/xlink" xlink:title="leg 1" id="ABBRID0EF2AG" xlink:type="simple">P1</abbrev>
                    </td><td rowspan="1" colspan="1">1; 1; 1,1,1</td><td rowspan="1" colspan="1">1; 1; 1,1,1</td><td rowspan="1" colspan="1">0; 1; 0,2,2</td></tr><tr><td rowspan="1" colspan="1">
                      <abbrev xmlns:xlink="http://www.w3.org/1999/xlink" xlink:title="legs 1–6" id="ABBRID0EX2AG" xlink:type="simple">P2</abbrev>
                    </td><td rowspan="1" colspan="1">1; 1; 1,2,1</td><td rowspan="1" colspan="1">1; 2,2,0</td><td rowspan="1" colspan="1">0; 1; 1,2,2-3</td></tr><tr><td rowspan="1" colspan="1">
                      <abbrev xmlns:xlink="http://www.w3.org/1999/xlink" xlink:title="leg 3" id="ABBRID0EJ3AG" xlink:type="simple">P3</abbrev>
                    </td><td rowspan="1" colspan="1">1; 1; 2,2,1</td><td rowspan="1" colspan="1">1; 1+ ap; 2,2,0</td><td rowspan="1" colspan="1">0; 1; 2,2,2-3</td></tr><tr><td rowspan="1" colspan="1">
                      <abbrev xmlns:xlink="http://www.w3.org/1999/xlink" xlink:title="leg 4" id="ABBRID0E23AG" xlink:type="simple">P4</abbrev>
                    </td><td rowspan="1" colspan="1">1; 2,2,1</td><td rowspan="1" colspan="1">0; 0,2,1</td><td rowspan="1" colspan="1">0; 1; 2,2,2-3</td></tr></tbody></table></table-wrap><p><abbrev xmlns:xlink="http://www.w3.org/1999/xlink" xlink:title="legs 1–6" id="ABBRID0EK4AG" xlink:type="simple">P2</abbrev> (Fig. <xref ref-type="fig" rid="F14">14E</xref>; Table <xref ref-type="table" rid="T2">2</xref>). Praecoxa with row of spinules. Coxa with one lateral row of large spinules, two anterior rows of large spinules and four anterior rows of small spinules. Intercoxal sclerite naked. Basis with proximal pore, inner group of long spinules, rows of spinules at base of endopod and exopod; with outer spine. All endopodal and exopodal segments with outer spinules. Exopod three-segmented; first exopodal segment with outer spinulose spine, apically with frill; second segment with outer spinulose spine, inner pectinate seta, inner slender spinules and apical frill; third segment with three outer spinulose spines, two apical setae and one inner pectinate seta. Endopod three-segmented; first and second segments with inner seta; third segment with outer spinulose spine, two apical pinnate setae and one inner pectinate seta.</p><p><abbrev xmlns:xlink="http://www.w3.org/1999/xlink" xlink:title="leg 3" id="ABBRID0EY4AG" xlink:type="simple">P3</abbrev> (Fig. <xref ref-type="fig" rid="F15">15A</xref>; Table <xref ref-type="table" rid="T2">2</xref>). Praecoxa with spinular row. Coxa with one lateral row of large spinules, two anterior rows of large spinules and four anterior rows of small spinules. Intercoxal sclerite without spinules. Basis with outer seta, proximal pore, inner group of long spinules and rows of spinules at base of endopod and exopod. Exopod three-segmented; first exopodal segment with outer spinulose spine, outer spinules, apically with frill; second segment with outer spinulose spine, outer spinules, inner pectinate seta, inner slender spinules and apical frill; third segment with three outer spinulose spines, two apical setae and two inner pectinate setae. Endopod three-segmented; first and second segments with inner seta, second segment with outer spinules; third segment with outer spinules, outer spinulose spine, two apical pinnate setae and two inner pectinate setae.</p><fig id="F15" position="float" orientation="portrait"><object-id xmlns:xlink="http://www.w3.org/1999/xlink" content-type="doi" xlink:type="simple">10.3897/zookeys.1138.90580.figure15</object-id><object-id xmlns:xlink="http://www.w3.org/1999/xlink" content-type="arpha" xlink:type="simple">196B531C-E778-5D79-8125-191D4E1449B7</object-id><label>Figure 15.</label><caption><p><italic><tp:taxon-name><tp:taxon-name-part taxon-name-part-type="genus" reg="Bryocamptus">Bryocamptus</tp:taxon-name-part><tp:taxon-name-part taxon-name-part-type="species" reg="abramovae">abramovae</tp:taxon-name-part></tp:taxon-name></italic> sp. nov., female <bold>A</bold><abbrev xmlns:xlink="http://www.w3.org/1999/xlink" xlink:title="leg 3" id="ABBRID0EZ5AG" xlink:type="simple">P3</abbrev>, anterior <bold>B</bold><abbrev xmlns:xlink="http://www.w3.org/1999/xlink" xlink:title="leg 4" id="ABBRID0E65AG" xlink:type="simple">P4</abbrev>, anterior <bold>C</bold><abbrev xmlns:xlink="http://www.w3.org/1999/xlink" xlink:title="leg 5" id="ABBRID0EF6AG" xlink:type="simple">P5</abbrev>, anterior. Scale bars: 25 µm.</p></caption><graphic xmlns:xlink="http://www.w3.org/1999/xlink" xlink:href="zookeys-1138-089_article-90580__-g015.jpg" position="float" orientation="portrait" xlink:type="simple" id="oo_791222.jpg"><uri content-type="original_file" xlink:type="simple">https://binary.pensoft.net/fig/791222</uri></graphic></fig><p><abbrev xmlns:xlink="http://www.w3.org/1999/xlink" xlink:title="leg 4" id="ABBRID0EQ6AG" xlink:type="simple">P4</abbrev> (Fig. <xref ref-type="fig" rid="F15">15B</xref>; Table <xref ref-type="table" rid="T2">2</xref>). Praecoxa with spinular row. Coxa with one lateral row of large spinules, two anterior rows of large spinules and four anterior rows of small spinules. Basis with outer seta, proximal pore, rows of spinules at base of endopod and exopod. Exopod three-segmented; first exopodal segment with outer spinulose spine, outer spinules, apically with frill; second segment with outer spinulose spine, outer spinules, inner pectinate seta, inner slender spinules and apical frill; third segment with two outer spinulose spines, two apical setae and two inner pectinate setae. Endopod two-segmented; first segment with inner pectinate seta, second segment with outer spinules, outer spinulose spine, apical spiniform spinulose seta, apical pinnate seta and two inner pectinate setae.</p><p><abbrev xmlns:xlink="http://www.w3.org/1999/xlink" xlink:title="leg 5" id="ABBRID0E56AG" xlink:type="simple">P5</abbrev> (Fig. <xref ref-type="fig" rid="F15">15C</xref>) with separate right and left baseoendopods. Baseoendopod reaching ~ 2/3 of exopodal segment; with four pores, spinular row at base of outer seta; outer seta of basis pinnate, long. Endopodal lobe with four long bipinnate setae and one short bipinnate seta V; with small process that may be pore between setae III and IV. Exopod inner thin pinnate seta, long apical pinnate seta, naked subapical seta and two pinnate outer setae.</p><p>Male. Sexual dimorphism expressed in the antennule, <abbrev xmlns:xlink="http://www.w3.org/1999/xlink" xlink:title="legs 1–6" id="ABBRID0EIABG" xlink:type="simple">P2</abbrev>–<abbrev xmlns:xlink="http://www.w3.org/1999/xlink" xlink:title="leg 6" id="ABBRID0EMABG" xlink:type="simple">P6</abbrev>, genital segmentation and ornamentation, shape of caudal rami. Cephalothorax and thoracic somites as in female. <abbrev xmlns:xlink="http://www.w3.org/1999/xlink" xlink:title="leg 6" id="ABBRID0EQABG" xlink:type="simple">P6</abbrev> (Fig. <xref ref-type="fig" rid="F16">16B</xref>) two asymmetric flaps fused to the somite, with three naked setae. Differences from female in abdomen structure as follows (Fig. <xref ref-type="fig" rid="F16">16A, B</xref>): first abdominal somite free; first to third abdominal somites with spinular row encircling somite ventrally and laterally; anal somite with ventral spinule and without lateral spinules; caudal rami without ventral spinules; seta IV with “helle Stelle”.</p><fig id="F16" position="float" orientation="portrait"><object-id xmlns:xlink="http://www.w3.org/1999/xlink" content-type="doi" xlink:type="simple">10.3897/zookeys.1138.90580.figure16</object-id><object-id xmlns:xlink="http://www.w3.org/1999/xlink" content-type="arpha" xlink:type="simple">630AF57B-42C5-5C72-B9AB-92BB58791340</object-id><label>Figure 16.</label><caption><p><italic><tp:taxon-name><tp:taxon-name-part taxon-name-part-type="genus" reg="Bryocamptus">Bryocamptus</tp:taxon-name-part><tp:taxon-name-part taxon-name-part-type="species" reg="abramovae">abramovae</tp:taxon-name-part></tp:taxon-name></italic> sp. nov., male <bold>A</bold> abdomen, dorsal <bold>B</bold> abdomen, ventral. Scale bar: 50 µm.</p></caption><graphic xmlns:xlink="http://www.w3.org/1999/xlink" xlink:href="zookeys-1138-089_article-90580__-g016.jpg" position="float" orientation="portrait" xlink:type="simple" id="oo_791223.jpg"><uri content-type="original_file" xlink:type="simple">https://binary.pensoft.net/fig/791223</uri></graphic></fig><p>Antennule (Fig. <xref ref-type="fig" rid="F17">17A, B</xref>) 10-segmented, haplocer with geniculation between segments 7 and 8. Segments 1, 3, 4, 5, 6, 9, and 10 almost like in <italic><tp:taxon-name><tp:taxon-name-part taxon-name-part-type="genus" reg="Bryocamptus">B.</tp:taxon-name-part><tp:taxon-name-part taxon-name-part-type="species" reg="minutus">minutus</tp:taxon-name-part></tp:taxon-name></italic>, but more elongated. Segment 2 with small pore on anterior side. Segment 7 with articular plate, with one filiform seta, one small caudate seta and with two modified laminar setae. Segment 8 with proximal short dentate plate and two modified laminar setae. Armature formula: 1-[1],2-[9],3-[8],4-[2],5-[6+(1+ae)],6-[2],7-[2+2 modified],8-[2 modified],9-[1],10-[7+acr].</p><fig id="F17" position="float" orientation="portrait"><object-id xmlns:xlink="http://www.w3.org/1999/xlink" content-type="doi" xlink:type="simple">10.3897/zookeys.1138.90580.figure17</object-id><object-id xmlns:xlink="http://www.w3.org/1999/xlink" content-type="arpha" xlink:type="simple">BE0AED5C-10A6-53CE-AE7B-3A2D68E30DE0</object-id><label>Figure 17.</label><caption><p><italic><tp:taxon-name><tp:taxon-name-part taxon-name-part-type="genus" reg="Bryocamptus">Bryocamptus</tp:taxon-name-part><tp:taxon-name-part taxon-name-part-type="species" reg="abramovae">abramovae</tp:taxon-name-part></tp:taxon-name></italic> sp. nov., male <bold>A</bold> antennule, anterior <bold>B</bold> antennule, dorsal <bold>C</bold><abbrev xmlns:xlink="http://www.w3.org/1999/xlink" xlink:title="leg 5" id="ABBRID0ECDBG" xlink:type="simple">P5</abbrev>, anterior. Scale bars: 10 µm.</p></caption><graphic xmlns:xlink="http://www.w3.org/1999/xlink" xlink:href="zookeys-1138-089_article-90580__-g017.jpg" position="float" orientation="portrait" xlink:type="simple" id="oo_791224.jpg"><uri content-type="original_file" xlink:type="simple">https://binary.pensoft.net/fig/791224</uri></graphic></fig><p><abbrev xmlns:xlink="http://www.w3.org/1999/xlink" xlink:title="legs 1–6" id="ABBRID0ENDBG" xlink:type="simple">P2</abbrev> (Fig. <xref ref-type="fig" rid="F18">18A</xref>) as in female, except endopod. Endopod two-segmented. First segment with inner seta. Second segment with notch on distal outer margin, outer spinules, two apical pinnate slender setae and two inner pectinate setae.</p><fig id="F18" position="float" orientation="portrait"><object-id xmlns:xlink="http://www.w3.org/1999/xlink" content-type="doi" xlink:type="simple">10.3897/zookeys.1138.90580.figure18</object-id><object-id xmlns:xlink="http://www.w3.org/1999/xlink" content-type="arpha" xlink:type="simple">1BAF04BE-C31D-5241-B15B-611DB4153C5C</object-id><label>Figure 18.</label><caption><p><italic><tp:taxon-name><tp:taxon-name-part taxon-name-part-type="genus" reg="Bryocamptus">Bryocamptus</tp:taxon-name-part><tp:taxon-name-part taxon-name-part-type="species" reg="abramovae">abramovae</tp:taxon-name-part></tp:taxon-name></italic> sp. nov., male <bold>A</bold><abbrev xmlns:xlink="http://www.w3.org/1999/xlink" xlink:title="legs 1–6" id="ABBRID0EKEBG" xlink:type="simple">P2</abbrev>, anterior <bold>B</bold><abbrev xmlns:xlink="http://www.w3.org/1999/xlink" xlink:title="leg 3" id="ABBRID0EQEBG" xlink:type="simple">P3</abbrev>, anterior <bold>C</bold><abbrev xmlns:xlink="http://www.w3.org/1999/xlink" xlink:title="leg 3" id="ABBRID0EWEBG" xlink:type="simple">P3</abbrev> endopod, anterior <bold>D</bold><abbrev xmlns:xlink="http://www.w3.org/1999/xlink" xlink:title="leg 3" id="ABBRID0E3EBG" xlink:type="simple">P3</abbrev> endopod, inner view <bold>E</bold><abbrev xmlns:xlink="http://www.w3.org/1999/xlink" xlink:title="leg 4" id="ABBRID0ECFBG" xlink:type="simple">P4</abbrev>, anterior. Scale bars: 25 µm (<bold>A, B, E</bold>); 10 µm (<bold>C, D</bold>).</p></caption><graphic xmlns:xlink="http://www.w3.org/1999/xlink" xlink:href="zookeys-1138-089_article-90580__-g018.jpg" position="float" orientation="portrait" xlink:type="simple" id="oo_791225.jpg"><uri content-type="original_file" xlink:type="simple">https://binary.pensoft.net/fig/791225</uri></graphic></fig><p><abbrev xmlns:xlink="http://www.w3.org/1999/xlink" xlink:title="leg 3" id="ABBRID0ERFBG" xlink:type="simple">P3</abbrev> (Fig. <xref ref-type="fig" rid="F18">18B–D</xref>): praecoxa, coxa, intercoxal sclerite as in female. Basis as in female, but with larger inner process. Exopod as in female, but third segment with pore. Endopod three-segmented. First endopodal segment with strong seta. Second endopodal segment with posterior thin seta and long apophysis with double tip. Third segment with two small inner setae and two apical pinnate setae.</p><p><abbrev xmlns:xlink="http://www.w3.org/1999/xlink" xlink:title="leg 4" id="ABBRID0E2FBG" xlink:type="simple">P4</abbrev> (Fig. <xref ref-type="fig" rid="F18">18E</xref>): praecoxa, coxa, intercoxal sclerite, basis, exopod as in female. Endopod two-segmented; first segment short, unarmed; second segment with outer spinules, spinulose spine, outer apical spiniform spinulose seta and inner apical bipinnate seta.</p><p><abbrev xmlns:xlink="http://www.w3.org/1999/xlink" xlink:title="leg 5" id="ABBRID0EFGBG" xlink:type="simple">P5</abbrev> (Fig. <xref ref-type="fig" rid="F17">17C</xref>) right and left fused medially. Baseoendopod with three pairs of pores, outer spinule and outer long pinnate seta; endopodal lobe with two strong spinulose apical spines. Exopod with spinule on anterior surface, two equal length outer setae, naked outer subapical seta, long apical spinulose seta, one inner spinulose seta and one long inner pectinate seta with long setules.</p></tp:treatment-sec><tp:treatment-sec sec-type="variability" id="SECID0ENGBG"><title>Variability.</title><p>Individuals with two outer spines on the third exopodal segments of <abbrev xmlns:xlink="http://www.w3.org/1999/xlink" xlink:title="legs 1–6" id="ABBRID0ETGBG" xlink:type="simple">P2</abbrev>–<abbrev xmlns:xlink="http://www.w3.org/1999/xlink" xlink:title="leg 4" id="ABBRID0EXGBG" xlink:type="simple">P4</abbrev> were found.</p></tp:treatment-sec><tp:treatment-sec sec-type="etymology" id="SECID0E2GBG"><title>Etymology.</title><p>This species is named after Ekaterina Abramova, teacher and mentor of the first author.</p></tp:treatment-sec><tp:treatment-sec sec-type="remarks" id="SECID0EAHBG"><title>Remarks.</title><p>The species is well distinguished from other species of the <italic><tp:taxon-name><tp:taxon-name-part taxon-name-part-type="genus" reg="Bryocamptus">B.</tp:taxon-name-part><tp:taxon-name-part taxon-name-part-type="species" reg="minutus">minutus</tp:taxon-name-part></tp:taxon-name></italic> group by the presence of only five setae on the endopodal lobe of females <abbrev xmlns:xlink="http://www.w3.org/1999/xlink" xlink:title="leg 5" id="ABBRID0ERHBG" xlink:type="simple">P5</abbrev> and by simple caudal rami with unmodified setae.</p></tp:treatment-sec><tp:treatment-sec><!--Section generated to contain objects referenced in tp:taxon-treatment.--><app id="app1"><title>﻿Appendix 1</title><p>Numbering of integumental sensillae and pores of cephalothorax and thoracic somites of the studied species.</p><p>The numbering of pores and sensillae on somites is original and based on the structure of the integument of several freshwater species of <tp:taxon-name><tp:taxon-name-part taxon-name-part-type="family">Canthocamptidae</tp:taxon-name-part></tp:taxon-name>. Roman numerals (for pores) or Arabic numerals (for sensillae) are used for numbering integumental elements. The designations for cephalothorax sensillae C, P, and L are used to simplify homology. Group P is the sensillae adjacent to the edge of the cephalothorax. Group C is the sensillae, which are located near the medial axis and the dorsal window. The notation L is used for all other sensillae.</p><fig id="F28" position="float" orientation="portrait"><object-id xmlns:xlink="http://www.w3.org/1999/xlink" content-type="doi" xlink:type="simple">10.3897/zookeys.1138.90580.figurea1</object-id><object-id xmlns:xlink="http://www.w3.org/1999/xlink" content-type="arpha" xlink:type="simple">DF0888FB-1F9D-57B6-B49E-D1E7A28E7E84</object-id><label>Figure A1.</label><caption><p><italic><tp:taxon-name><tp:taxon-name-part taxon-name-part-type="genus" reg="Bryocamptus">Bryocamptus</tp:taxon-name-part><tp:taxon-name-part taxon-name-part-type="species" reg="minutus">minutus</tp:taxon-name-part></tp:taxon-name></italic>.</p></caption><graphic xmlns:xlink="http://www.w3.org/1999/xlink" xlink:href="zookeys-1138-089_article-90580__-g028.jpg" position="float" orientation="portrait" xlink:type="simple" id="oo_791235.jpg"><uri content-type="original_file" xlink:type="simple">https://binary.pensoft.net/fig/791235</uri></graphic></fig><fig id="F29" position="float" orientation="portrait"><object-id xmlns:xlink="http://www.w3.org/1999/xlink" content-type="doi" xlink:type="simple">10.3897/zookeys.1138.90580.figurea2</object-id><object-id xmlns:xlink="http://www.w3.org/1999/xlink" content-type="arpha" xlink:type="simple">76551179-91DF-5A6D-A57A-819198E4D8F1</object-id><label>Figure A2.</label><caption><p><italic><tp:taxon-name><tp:taxon-name-part taxon-name-part-type="genus" reg="Bryocamptus">Bryocamptus</tp:taxon-name-part><tp:taxon-name-part taxon-name-part-type="species" reg="abramovae">abramovae</tp:taxon-name-part></tp:taxon-name></italic> sp. nov.</p></caption><graphic xmlns:xlink="http://www.w3.org/1999/xlink" xlink:href="zookeys-1138-089_article-90580__-g029.jpg" position="float" orientation="portrait" xlink:type="simple" id="oo_791236.jpg"><uri content-type="original_file" xlink:type="simple">https://binary.pensoft.net/fig/791236</uri></graphic></fig><fig id="F30" position="float" orientation="portrait"><object-id xmlns:xlink="http://www.w3.org/1999/xlink" content-type="doi" xlink:type="simple">10.3897/zookeys.1138.90580.figurea3</object-id><object-id xmlns:xlink="http://www.w3.org/1999/xlink" content-type="arpha" xlink:type="simple">90D0EA2B-DFB3-579F-91C1-942DD9FE55D8</object-id><label>Figure A3.</label><caption><p><italic><tp:taxon-name><tp:taxon-name-part taxon-name-part-type="genus" reg="Bryocamptus">Bryocamptus</tp:taxon-name-part><tp:taxon-name-part taxon-name-part-type="species" reg="putoranus">putoranus</tp:taxon-name-part></tp:taxon-name></italic> sp. nov.</p></caption><graphic xmlns:xlink="http://www.w3.org/1999/xlink" xlink:href="zookeys-1138-089_article-90580__-g030.jpg" position="float" orientation="portrait" xlink:type="simple" id="oo_791237.jpg"><uri content-type="original_file" xlink:type="simple">https://binary.pensoft.net/fig/791237</uri></graphic></fig></app><table-wrap id="T4" position="float" orientation="portrait"><label>Table 4.</label><caption><p>Table of differences in the composition of pores and sensillae on cephalothorax and thoracic somites (designations in Appendix <xref ref-type="app" rid="app1">1</xref>).</p></caption><table id="TID0EGRAI" rules="all"><tbody><tr><th rowspan="1" colspan="1">Somite</th><th rowspan="1" colspan="17">Cephalothorax</th></tr><tr><td rowspan="1" colspan="1">Species</td><td rowspan="1" colspan="1">I</td><td rowspan="1" colspan="1">VI</td><td rowspan="1" colspan="1">XI</td><td rowspan="1" colspan="1">XIV</td><td rowspan="1" colspan="1">P 1</td><td rowspan="1" colspan="1">P 3</td><td rowspan="1" colspan="1">P 10</td><td rowspan="1" colspan="1">P 13</td><td rowspan="1" colspan="1">P 17</td><td rowspan="1" colspan="1">L 6</td><td rowspan="1" colspan="1">L 9</td><td rowspan="1" colspan="1">L 16</td><td rowspan="1" colspan="1">L 18</td><td rowspan="1" colspan="1">L 19</td><td rowspan="1" colspan="1">L 29</td><td rowspan="1" colspan="1">L 35</td><td rowspan="1" colspan="1">L 36</td></tr><tr><td rowspan="1" colspan="1">
                  <italic>
                    <tp:taxon-name><tp:taxon-name-part taxon-name-part-type="genus" reg="Bryocamptus">B.</tp:taxon-name-part><tp:taxon-name-part taxon-name-part-type="species" reg="minutus">minutus</tp:taxon-name-part></tp:taxon-name>
                  </italic>
                </td><td rowspan="1" colspan="1">-</td><td rowspan="1" colspan="1">+</td><td rowspan="1" colspan="1">+</td><td rowspan="1" colspan="1">+</td><td rowspan="1" colspan="1">+</td><td rowspan="1" colspan="1">+</td><td rowspan="1" colspan="1">+</td><td rowspan="1" colspan="1">+</td><td rowspan="1" colspan="1">+</td><td rowspan="1" colspan="1">+</td><td rowspan="1" colspan="1">+</td><td rowspan="1" colspan="1">+</td><td rowspan="1" colspan="1">+</td><td rowspan="1" colspan="1">-</td><td rowspan="1" colspan="1">+</td><td rowspan="1" colspan="1">+</td><td rowspan="1" colspan="1">+</td></tr><tr><td rowspan="1" colspan="1">
                  <italic>
                    <tp:taxon-name><tp:taxon-name-part taxon-name-part-type="genus" reg="Bryocamptus">B.</tp:taxon-name-part><tp:taxon-name-part taxon-name-part-type="species" reg="abramovae">abramovae</tp:taxon-name-part></tp:taxon-name>
                  </italic>
                </td><td rowspan="1" colspan="1">+</td><td rowspan="1" colspan="1">-</td><td rowspan="1" colspan="1">-</td><td rowspan="1" colspan="1">-</td><td rowspan="1" colspan="1">-</td><td rowspan="1" colspan="1">-</td><td rowspan="1" colspan="1">-</td><td rowspan="1" colspan="1">-</td><td rowspan="1" colspan="1">-</td><td rowspan="1" colspan="1">-</td><td rowspan="1" colspan="1">-</td><td rowspan="1" colspan="1">-</td><td rowspan="1" colspan="1">-</td><td rowspan="1" colspan="1">-</td><td rowspan="1" colspan="1">-</td><td rowspan="1" colspan="1">-</td><td rowspan="1" colspan="1">-</td></tr><tr><td rowspan="1" colspan="1">
                  <italic>
                    <tp:taxon-name><tp:taxon-name-part taxon-name-part-type="genus" reg="Bryocamptus">B.</tp:taxon-name-part><tp:taxon-name-part taxon-name-part-type="species" reg="putoranus">putoranus</tp:taxon-name-part></tp:taxon-name>
                  </italic>
                </td><td rowspan="1" colspan="1">+</td><td rowspan="1" colspan="1">-</td><td rowspan="1" colspan="1">-</td><td rowspan="1" colspan="1">-</td><td rowspan="1" colspan="1">+</td><td rowspan="1" colspan="1">+</td><td rowspan="1" colspan="1">+</td><td rowspan="1" colspan="1">+</td><td rowspan="1" colspan="1">+</td><td rowspan="1" colspan="1">+</td><td rowspan="1" colspan="1">+</td><td rowspan="1" colspan="1">+</td><td rowspan="1" colspan="1">+</td><td rowspan="1" colspan="1">+</td><td rowspan="1" colspan="1">+</td><td rowspan="1" colspan="1">+</td><td rowspan="1" colspan="1">+</td></tr><tr><td rowspan="1" colspan="1">
                  <bold>Somite</bold>
                </td><td rowspan="1" colspan="2">
                  <bold>
                    <abbrev xmlns:xlink="http://www.w3.org/1999/xlink" xlink:title="pedigerous somites 2–5" id="ABBRID0EVHBI" xlink:type="simple">PS2</abbrev>
                  </bold>
                </td><td rowspan="1" colspan="6">
                  <bold>
                    <abbrev xmlns:xlink="http://www.w3.org/1999/xlink" xlink:title="pedigerous somites 2–5" id="ABBRID0E5HBI" xlink:type="simple">PS3</abbrev>
                  </bold>
                </td><td rowspan="1" colspan="6">
                  <bold>
                    <abbrev xmlns:xlink="http://www.w3.org/1999/xlink" xlink:title="pedigerous somites 2–5" id="ABBRID0EHIBI" xlink:type="simple">PS4</abbrev>
                  </bold>
                </td><td rowspan="1" colspan="3">
                  <bold>
                    <abbrev xmlns:xlink="http://www.w3.org/1999/xlink" xlink:title="pedigerous somites 2–5" id="ABBRID0EQIBI" xlink:type="simple">PS5</abbrev>
                  </bold>
                </td></tr><tr><td rowspan="1" colspan="1">Species</td><td rowspan="1" colspan="1">3</td><td rowspan="1" colspan="1">8</td><td rowspan="1" colspan="1">II</td><td rowspan="1" colspan="1">2</td><td rowspan="1" colspan="2">7</td><td rowspan="1" colspan="2">10</td><td rowspan="1" colspan="1">II</td><td rowspan="1" colspan="2">4</td><td rowspan="1" colspan="1">8</td><td rowspan="1" colspan="2">9</td><td rowspan="1" colspan="1">II</td><td rowspan="1" colspan="2">1</td></tr><tr><td rowspan="1" colspan="1">
                  <italic>
                    <tp:taxon-name><tp:taxon-name-part taxon-name-part-type="genus" reg="Bryocamptus">B.</tp:taxon-name-part><tp:taxon-name-part taxon-name-part-type="species" reg="minutus">minutus</tp:taxon-name-part></tp:taxon-name>
                  </italic>
                </td><td rowspan="1" colspan="1">+</td><td rowspan="1" colspan="1">+</td><td rowspan="1" colspan="1">+</td><td rowspan="1" colspan="1">+</td><td rowspan="1" colspan="2">+</td><td rowspan="1" colspan="2">-</td><td rowspan="1" colspan="1">+</td><td rowspan="1" colspan="2">+</td><td rowspan="1" colspan="1">+</td><td rowspan="1" colspan="2">+</td><td rowspan="1" colspan="1">+</td><td rowspan="1" colspan="2">+</td></tr><tr><td rowspan="1" colspan="1">
                  <italic>
                    <tp:taxon-name><tp:taxon-name-part taxon-name-part-type="genus" reg="Bryocamptus">B.</tp:taxon-name-part><tp:taxon-name-part taxon-name-part-type="species" reg="abramovae">abramovae</tp:taxon-name-part></tp:taxon-name>
                  </italic>
                </td><td rowspan="1" colspan="1">-</td><td rowspan="1" colspan="1">-</td><td rowspan="1" colspan="1">-</td><td rowspan="1" colspan="1">-</td><td rowspan="1" colspan="2">-</td><td rowspan="1" colspan="2">-</td><td rowspan="1" colspan="1">-</td><td rowspan="1" colspan="2">-</td><td rowspan="1" colspan="1">-</td><td rowspan="1" colspan="2">-</td><td rowspan="1" colspan="1">-</td><td rowspan="1" colspan="2">-</td></tr><tr><td rowspan="1" colspan="1">
                  <italic>
                    <tp:taxon-name><tp:taxon-name-part taxon-name-part-type="genus" reg="Bryocamptus">B.</tp:taxon-name-part><tp:taxon-name-part taxon-name-part-type="species" reg="putoranus">putoranus</tp:taxon-name-part></tp:taxon-name>
                  </italic>
                </td><td rowspan="1" colspan="1">+</td><td rowspan="1" colspan="1">+</td><td rowspan="1" colspan="1">+</td><td rowspan="1" colspan="1">+</td><td rowspan="1" colspan="2">+</td><td rowspan="1" colspan="2">+</td><td rowspan="1" colspan="1">+</td><td rowspan="1" colspan="2">+</td><td rowspan="1" colspan="1">+</td><td rowspan="1" colspan="2">+</td><td rowspan="1" colspan="1">+</td><td rowspan="1" colspan="2">+</td></tr></tbody></table></table-wrap></tp:treatment-sec><ref-list><ref id="B35"><mixed-citation xmlns:xlink="http://www.w3.org/1999/xlink" xlink:type="simple"><person-group><name name-style="western"><surname>Novikov</surname><given-names>AA</given-names></name><name name-style="western"><surname>Abramova</surname><given-names>EN</given-names></name><name name-style="western"><surname>Sabirov</surname><given-names>RM</given-names></name></person-group> (<year>2021</year>) <article-title>Fauna of freshwater <tp:taxon-name><tp:taxon-name-part taxon-name-part-type="order">Harpacticoida</tp:taxon-name-part></tp:taxon-name> (<tp:taxon-name><tp:taxon-name-part taxon-name-part-type="subclass">Copepoda</tp:taxon-name-part></tp:taxon-name>) in the Lena River Delta.</article-title><source>Zoologichesky zhurnal</source><volume>100</volume>: <fpage>264</fpage>–<lpage>274</lpage>. <ext-link xlink:href="10.31857/S0044513421010049" ext-link-type="doi" xlink:type="simple">https://doi.org/10.31857/S0044513421010049</ext-link></mixed-citation></ref><ref id="B34"><mixed-citation xmlns:xlink="http://www.w3.org/1999/xlink" xlink:type="simple"><person-group><name name-style="western"><surname>Novikov</surname><given-names>A</given-names></name><name name-style="western"><surname>Sharafutdinova</surname><given-names>DN</given-names></name></person-group> (<year>2022</year>) <article-title>Revision of the genus <italic><tp:taxon-name><tp:taxon-name-part taxon-name-part-type="genus">Canthocamptus</tp:taxon-name-part></tp:taxon-name></italic> (<tp:taxon-name><tp:taxon-name-part taxon-name-part-type="subclass">Copepoda</tp:taxon-name-part></tp:taxon-name>: <tp:taxon-name><tp:taxon-name-part taxon-name-part-type="order">Harpacticoida</tp:taxon-name-part></tp:taxon-name>) with a description of a new species from the Lena River Delta (North-eastern Siberia).</article-title><source>European Journal of Taxonomy</source><volume>826</volume>: <fpage>33</fpage>–<lpage>63</lpage>. <ext-link xlink:href="10.5852/ejt.2022.826.1833" ext-link-type="doi" xlink:type="simple">https://doi.org/10.5852/ejt.2022.826.1833</ext-link></mixed-citation></ref></ref-list></tp:taxon-treatment>
