# Supplementary material for: ﻿Two new species of Bryocamptus (Copepoda, Harpacticoida, Canthocamptidae) from the Russian Arctic and comparison with Bryocamptusminutus (Claus, 1863)
Source: Zookeys. 2023 Jan 5;1138:89–141. doi: 10.3897/zookeys.1138.90580 (PMC9837622; doi:10.3897/zookeys.1138.90580)
Supplement: XML Treatment for Bryocamptus (Bryocamptus) putoranus [file zookeys.1138.90580-treatment5.xml]

<!DOCTYPE tp:taxon-treatment
  PUBLIC "-//TaxonX//DTD Taxonomic Treatment Publishing DTD v0 20100105//EN" "tax-treatment-NSO.dtd">
<tp:taxon-treatment xmlns:tp="http://www.plazi.org/taxpub"><tp:treatment-meta><kwd-group><label>Taxon classification</label><kwd>
                <named-content content-type="kingdom">Animalia</named-content>
              </kwd><kwd>
                <named-content content-type="order">Harpacticoida</named-content>
              </kwd><kwd>
                <named-content content-type="family">Canthocamptidae</named-content>
              </kwd></kwd-group><mixed-citation publication-type="journal"><person-group><name><surname>Novikov</surname><given-names>Aleksandr</given-names></name><name><surname>Sharafutdinova</surname><given-names>Dayana</given-names></name><name><surname>Chertoprud</surname><given-names>Elena</given-names></name></person-group><article-title>﻿Two new species of <italic><tp:taxon-name><tp:taxon-name-part taxon-name-part-type="genus" reg="Bryocamptus">Bryocamptus</tp:taxon-name-part></tp:taxon-name></italic> (<tp:taxon-name><tp:taxon-name-part taxon-name-part-type="subclass">Copepoda</tp:taxon-name-part></tp:taxon-name>, <tp:taxon-name><tp:taxon-name-part taxon-name-part-type="order">Harpacticoida</tp:taxon-name-part></tp:taxon-name>, <tp:taxon-name><tp:taxon-name-part taxon-name-part-type="family">Canthocamptidae</tp:taxon-name-part></tp:taxon-name>) from the Russian Arctic and comparison with <italic><tp:taxon-name><tp:taxon-name-part taxon-name-part-type="genus" reg="Bryocamptus">Bryocamptus</tp:taxon-name-part><tp:taxon-name-part taxon-name-part-type="species" reg="minutus">minutus</tp:taxon-name-part></tp:taxon-name></italic> (Claus, 1863)</article-title><source>Zookeys</source><day>05</day><month>01</month><year>2023</year><volume>1138</volume><fpage>89</fpage><lpage>141</lpage><pub-id pub-id-type="doi">10.3897/zookeys.1138.90580</pub-id></mixed-citation></tp:treatment-meta><tp:nomenclature><label>﻿</label><tp:taxon-name><object-id xmlns:xlink="http://www.w3.org/1999/xlink" content-type="arpha" xlink:type="simple">30E8A0B8-0133-5BF5-94D6-46705779EE8E</object-id><tp:taxon-name-part taxon-name-part-type="genus" reg="Bryocamptus">Bryocamptus</tp:taxon-name-part> (<tp:taxon-name-part taxon-name-part-type="subgenus" reg="Bryocamptus">Bryocamptus</tp:taxon-name-part>) <tp:taxon-name-part taxon-name-part-type="species" reg="putoranus">putoranus</tp:taxon-name-part><object-id xmlns:xlink="http://www.w3.org/1999/xlink" content-type="zoobank" xlink:type="simple">https://zoobank.org/0591F5CD-A09C-4D37-AC8B-DC1CC93E8B3B</object-id></tp:taxon-name><tp:taxon-status xmlns:xlink="http://www.w3.org/1999/xlink" xlink:type="simple">sp. nov.</tp:taxon-status><xref ref-type="fig" rid="F19">Figs 19</xref><xref ref-type="fig" rid="F20">, 20</xref><xref ref-type="fig" rid="F21">, 21</xref><xref ref-type="fig" rid="F22">, 22</xref><xref ref-type="fig" rid="F23">, 23</xref><xref ref-type="fig" rid="F24">, 24</xref><xref ref-type="fig" rid="F25">, 25</xref><xref ref-type="fig" rid="F26">, 26</xref><xref ref-type="fig" rid="F27">, 27</xref></tp:nomenclature><tp:treatment-sec sec-type="material" id="SECID0EEKBG"><title>Material.</title><p><bold><italic>Holotype</italic></bold>: Russia • ♀ dissected on two slides; Russia, Putorana Plateau, large nameless lake in the upper flow of the Neral River; <named-content xmlns:xlink="http://www.w3.org/1999/xlink" content-type="dwc:verbatimCoordinates" xlink:type="simple"><named-content content-type="geo-json" specific-use="{&#34;type&#34;:&#34;Point&#34;,&#34;coordinates&#34;:[94.170533,68.901987]}" id="NCID0ESKBG" xlink:type="simple">68.901987°N, 94.170533°E</named-content></named-content>; depth 0.5–1 m; 4 Aug. 2021; E. Chertoprud leg; BP 548/1-a, BP 548/1-b. <bold><italic>Allotype</italic></bold>: Russia •♂ dissected on one slide; collection data as for holotype; BP 548/2. <bold><italic>Paratypes</italic></bold>: Russia • ♀ dissected on two slides (BP 548/3-a, BP 548/3-b) and ♂ dissected on one slide (BP 548/4); Putorana Plateau, large nameless lake; <named-content xmlns:xlink="http://www.w3.org/1999/xlink" content-type="dwc:verbatimCoordinates" xlink:type="simple"><named-content content-type="geo-json" specific-use="{&#34;type&#34;:&#34;Point&#34;,&#34;coordinates&#34;:[94.174442,68.898348]}" id="NCID0EALBG" xlink:type="simple">68.898348°N, 94.174442°E</named-content></named-content>; depth 0.5–1 m; 4 Aug. 2021; E. Chertoprud leg.</p></tp:treatment-sec><tp:treatment-sec sec-type="description" id="SECID0EFLBG"><title>Description.</title><p>Female (based on holotype and paratype). Body subcylindrical (Fig. <xref ref-type="fig" rid="F19">19A</xref>). Total body length from anterior margin of rostrum to posterior margin of caudal rami: 527 µm (<italic>n</italic> = 1). Cephalothorax (Fig. <xref ref-type="fig" rid="F19">19B, C</xref>; Appendix <xref ref-type="app" rid="app1">1</xref>), wider than remaining somites, length 144 µm, largest width 112 µm. Naupliar eye not observed. Rostrum (Fig. <xref ref-type="fig" rid="F21">21A</xref>) small, fused with cephalothorax, with rounded end, with one pair of sensillae and pore located distal to sensillae. Posterior margin of cephalothorax and all pedigerous somites smooth.</p><fig id="F19" position="float" orientation="portrait"><object-id xmlns:xlink="http://www.w3.org/1999/xlink" content-type="doi" xlink:type="simple">10.3897/zookeys.1138.90580.figure19</object-id><object-id xmlns:xlink="http://www.w3.org/1999/xlink" content-type="arpha" xlink:type="simple">603E8F94-E6EE-5BC6-BC03-63A3B4DAB571</object-id><label>Figure 19.</label><caption><p><italic><tp:taxon-name><tp:taxon-name-part taxon-name-part-type="genus" reg="Bryocamptus">Bryocamptus</tp:taxon-name-part><tp:taxon-name-part taxon-name-part-type="species" reg="putoranus">putoranus</tp:taxon-name-part></tp:taxon-name></italic> sp. nov., female <bold>A</bold> habitus, lateral <bold>B</bold> cephalothorax and thoracic somites, lateral <bold>C</bold> cephalothorax and thoracic somites, dorsal. Scale bars: 50 µm.</p></caption><graphic xmlns:xlink="http://www.w3.org/1999/xlink" xlink:href="zookeys-1138-089_article-90580__-g019.jpg" position="float" orientation="portrait" xlink:type="simple" id="oo_791226.jpg"><uri content-type="original_file" xlink:type="simple">https://binary.pensoft.net/fig/791226</uri></graphic></fig><p>Cephalothorax (Fig. <xref ref-type="fig" rid="F19">19B, C</xref>; Appendix <xref ref-type="app" rid="app1">1</xref>) with dumbbell-shaped dorsal window, seven pairs of pores, seven pairs of sensillae of central group (group C), 13 pairs of sensillae of marginal group (group P) and 21 pairs of ungrouped sensillae (marked as L in Table <xref ref-type="table" rid="T4">4</xref> and in Appendix <xref ref-type="app" rid="app1">1</xref>). Second pedigerous somite with lateral windows, dorsal unpaired pore, lateral pair of pores and eight pairs of sensillae. Third pedigerous somite with dorsal unpaired pore, lateral pair of pores and nine pairs of sensillae. Fourth pedigerous somite with dorsal unpaired pore, lateral pair of pores and eight pairs of sensillae. Fifth pedigerous somite with lateral pair of pores and four pairs of sensillae.</p><p>Abdomen (Fig. <xref ref-type="fig" rid="F20">20A–C</xref>) consisting of genital-double somite, two free abdominal somites and anal somite with caudal rami. All somites except anal somite with wavy posterior margin, on surface with spinular rows. Genital-double somite consists of last thoracic somite and first abdominal somite; wider than long; anterior part with four pairs of sensillae, dorsal unpaired pore, lateral paired pores, ventro-lateral and lateral rows of spinules; posterior part with four pairs of sensillae, pairs of ventral and lateral pores and lateral rows of spinules.</p><fig id="F20" position="float" orientation="portrait"><object-id xmlns:xlink="http://www.w3.org/1999/xlink" content-type="doi" xlink:type="simple">10.3897/zookeys.1138.90580.figure20</object-id><object-id xmlns:xlink="http://www.w3.org/1999/xlink" content-type="arpha" xlink:type="simple">3CDA8108-0950-5ABF-90BD-18A1FD323363</object-id><label>Figure 20.</label><caption><p><italic><tp:taxon-name><tp:taxon-name-part taxon-name-part-type="genus" reg="Bryocamptus">Bryocamptus</tp:taxon-name-part><tp:taxon-name-part taxon-name-part-type="species" reg="putoranus">putoranus</tp:taxon-name-part></tp:taxon-name></italic> sp. nov., female <bold>A</bold> abdomen, dorsal <bold>B</bold> abdomen, lateral <bold>C</bold> abdomen, ventral <bold>D</bold> caudal setae, dorsal. Scale bar: 50 µm.</p></caption><graphic xmlns:xlink="http://www.w3.org/1999/xlink" xlink:href="zookeys-1138-089_article-90580__-g020.jpg" position="float" orientation="portrait" xlink:type="simple" id="oo_791227.jpg"><uri content-type="original_file" xlink:type="simple">https://binary.pensoft.net/fig/791227</uri></graphic></fig><p><abbrev xmlns:xlink="http://www.w3.org/1999/xlink" xlink:title="leg 6" id="ABBRID0EVOBG" xlink:type="simple">P6</abbrev> (Fig. <xref ref-type="fig" rid="F20">20C</xref>) fused with somite with two pinnate setae. Genital field (Fig. <xref ref-type="fig" rid="F20">20C</xref>) long, laterally with eight-pore sieves; copulatory pore displaced to posterior part of somite, copulatory duct chitinised with two additional tubes, extending proximally to pair of labyrinthic rounded ducts and one chitinised unpaired duct.</p><p>Second, third abdominal and anal somites as in <italic><tp:taxon-name><tp:taxon-name-part taxon-name-part-type="genus" reg="Bryocamptus">B.</tp:taxon-name-part><tp:taxon-name-part taxon-name-part-type="species" reg="minutus">minutus</tp:taxon-name-part></tp:taxon-name></italic>. Anal operculum semilunar, with seven long simple spinules. Caudal rami (Fig. <xref ref-type="fig" rid="F20">20A–D</xref>). Length/width ratio 1.5, with three ventral pores; with rows of spinules on ventral and dorsal side at base of seta IV and rows spinules at base of setae II and III. Seta I small, located near seta II. Setae IV, V and VI displaced to ventral side of caudal ramus. Apical seta IV (Fig. <xref ref-type="fig" rid="F20">20D</xref>) bipinnate, with massive bulbous base and “helle Stelle”. Apical seta V long, bipinnate, with “helle Stelle”. Seta VII triarticulated (Fig. <xref ref-type="fig" rid="F20">20B</xref>).</p><p>Antennule (Fig. <xref ref-type="fig" rid="F20">20B</xref>) similar to that of <italic><tp:taxon-name><tp:taxon-name-part taxon-name-part-type="genus" reg="Bryocamptus">Bryocamptus</tp:taxon-name-part><tp:taxon-name-part taxon-name-part-type="species" reg="minutus">minutus</tp:taxon-name-part></tp:taxon-name></italic>. Differences expressed in more elongated segments, especially 3<sup>rd</sup> and 4<sup>th</sup> segments; one of setae on segment 2 pinnate. Armature formula: 1-[1],2-[9],3-[5],4-[1+(1+ae)],5-[1],6-[3],7-[2],8-[5+acr].</p><p>Antenna (Fig. <xref ref-type="fig" rid="F21">21B</xref>) similar to that of <italic><tp:taxon-name><tp:taxon-name-part taxon-name-part-type="genus" reg="Bryocamptus">Bryocamptus</tp:taxon-name-part><tp:taxon-name-part taxon-name-part-type="species" reg="minutus">minutus</tp:taxon-name-part></tp:taxon-name></italic>. Allobasis and free endopodal segment slightly shorter. Allobasis with proximal outer spinular row, basal seta pinnate; without spinular row at base of endopodal seta.</p><fig id="F21" position="float" orientation="portrait"><object-id xmlns:xlink="http://www.w3.org/1999/xlink" content-type="doi" xlink:type="simple">10.3897/zookeys.1138.90580.figure21</object-id><object-id xmlns:xlink="http://www.w3.org/1999/xlink" content-type="arpha" xlink:type="simple">DB5AEAAB-089F-5CE8-98CF-13275D4A4892</object-id><label>Figure 21.</label><caption><p><italic><tp:taxon-name><tp:taxon-name-part taxon-name-part-type="genus" reg="Bryocamptus">Bryocamptus</tp:taxon-name-part><tp:taxon-name-part taxon-name-part-type="species" reg="putoranus">putoranus</tp:taxon-name-part></tp:taxon-name></italic> sp. nov., female <bold>A</bold> rostrum <bold>B</bold> antennule <bold>C</bold> antenna <bold>D</bold> mandible <bold>E</bold> scheme of teeth of mandibular gnathobase. Scale bars: 5 µm (<bold>A</bold>); 10 µm (<bold>B–E</bold>).</p></caption><graphic xmlns:xlink="http://www.w3.org/1999/xlink" xlink:href="zookeys-1138-089_article-90580__-g021.jpg" position="float" orientation="portrait" xlink:type="simple" id="oo_791228.jpg"><uri content-type="original_file" xlink:type="simple">https://binary.pensoft.net/fig/791228</uri></graphic></fig><p>Labrum (Fig. <xref ref-type="fig" rid="F22">22A</xref>) similar to that of <italic><tp:taxon-name><tp:taxon-name-part taxon-name-part-type="genus" reg="Bryocamptus">Bryocamptus</tp:taxon-name-part><tp:taxon-name-part taxon-name-part-type="species" reg="minutus">minutus</tp:taxon-name-part></tp:taxon-name></italic>, but without semicircular spinular row on inner side.</p><fig id="F22" position="float" orientation="portrait"><object-id xmlns:xlink="http://www.w3.org/1999/xlink" content-type="doi" xlink:type="simple">10.3897/zookeys.1138.90580.figure22</object-id><object-id xmlns:xlink="http://www.w3.org/1999/xlink" content-type="arpha" xlink:type="simple">75320C46-7EF6-51D5-807A-C4F13F8AE64A</object-id><label>Figure 22.</label><caption><p><italic><tp:taxon-name><tp:taxon-name-part taxon-name-part-type="genus" reg="Bryocamptus">Bryocamptus</tp:taxon-name-part><tp:taxon-name-part taxon-name-part-type="species" reg="putoranus">putoranus</tp:taxon-name-part></tp:taxon-name></italic> sp. nov., female <bold>A</bold> labrum, posterior (black dots is bases of spinules) <bold>B</bold> paragnaths, anterior <bold>C</bold> maxillule <bold>D</bold> maxilla. Scale bars: 10 µm.</p></caption><graphic xmlns:xlink="http://www.w3.org/1999/xlink" xlink:href="zookeys-1138-089_article-90580__-g022.jpg" position="float" orientation="portrait" xlink:type="simple" id="oo_791229.jpg"><uri content-type="original_file" xlink:type="simple">https://binary.pensoft.net/fig/791229</uri></graphic></fig><p>Mandible (Fig. <xref ref-type="fig" rid="F21">21D, E</xref>). Coxa and gnathobase as in <italic><tp:taxon-name><tp:taxon-name-part taxon-name-part-type="genus" reg="Bryocamptus">Bryocamptus</tp:taxon-name-part><tp:taxon-name-part taxon-name-part-type="species" reg="minutus">minutus</tp:taxon-name-part></tp:taxon-name></italic>. The palp elongated, with three apical setae.</p><p>Paragnaths (Fig. <xref ref-type="fig" rid="F22">22B</xref>) similar to that of <italic><tp:taxon-name><tp:taxon-name-part taxon-name-part-type="genus" reg="Bryocamptus">Bryocamptus</tp:taxon-name-part><tp:taxon-name-part taxon-name-part-type="species" reg="minutus">minutus</tp:taxon-name-part></tp:taxon-name></italic>, with only two groups of spinules on anterior side and without proximal spinular row.</p><p>Maxillule (Fig. <xref ref-type="fig" rid="F22">22C</xref>) similar to that of <italic><tp:taxon-name><tp:taxon-name-part taxon-name-part-type="genus" reg="Bryocamptus">Bryocamptus</tp:taxon-name-part><tp:taxon-name-part taxon-name-part-type="species" reg="minutus">minutus</tp:taxon-name-part></tp:taxon-name></italic>. Coxal endite without spinules; basis with group of spinules.</p><p>Maxilla (Fig. <xref ref-type="fig" rid="F22">22D</xref>) as in <italic><tp:taxon-name><tp:taxon-name-part taxon-name-part-type="genus" reg="Bryocamptus">Bryocamptus</tp:taxon-name-part><tp:taxon-name-part taxon-name-part-type="species" reg="minutus">minutus</tp:taxon-name-part></tp:taxon-name></italic>, only with slight differences in length and armature of setae.</p><p>Maxilliped (Fig. <xref ref-type="fig" rid="F23">23A</xref>) similar to that of <italic><tp:taxon-name><tp:taxon-name-part taxon-name-part-type="genus" reg="Bryocamptus">Bryocamptus</tp:taxon-name-part><tp:taxon-name-part taxon-name-part-type="species" reg="minutus">minutus</tp:taxon-name-part></tp:taxon-name></italic>. Differences are only in shorter syncoxa and basis.</p><fig id="F23" position="float" orientation="portrait"><object-id xmlns:xlink="http://www.w3.org/1999/xlink" content-type="doi" xlink:type="simple">10.3897/zookeys.1138.90580.figure23</object-id><object-id xmlns:xlink="http://www.w3.org/1999/xlink" content-type="arpha" xlink:type="simple">49FAC191-23CA-5C8F-B986-91C966849B88</object-id><label>Figure 23.</label><caption><p><italic><tp:taxon-name><tp:taxon-name-part taxon-name-part-type="genus" reg="Bryocamptus">Bryocamptus</tp:taxon-name-part><tp:taxon-name-part taxon-name-part-type="species" reg="putoranus">putoranus</tp:taxon-name-part></tp:taxon-name></italic> sp. nov., female <bold>A</bold> maxilliped <bold>B</bold> cuticular process between maxillipeds and <abbrev xmlns:xlink="http://www.w3.org/1999/xlink" xlink:title="leg 1" id="ABBRID0EDXBG" xlink:type="simple">P1</abbrev>, ventral <bold>C</bold> cuticular process between maxillipeds and <abbrev xmlns:xlink="http://www.w3.org/1999/xlink" xlink:title="leg 1" id="ABBRID0EJXBG" xlink:type="simple">P1</abbrev>, lateral <bold>D</bold><abbrev xmlns:xlink="http://www.w3.org/1999/xlink" xlink:title="leg 1" id="ABBRID0EPXBG" xlink:type="simple">P1</abbrev>. Scale bars: 10 µm (<bold>A</bold>); 5 µm (<bold>B, C</bold>); 25 µm (<bold>D</bold>).</p></caption><graphic xmlns:xlink="http://www.w3.org/1999/xlink" xlink:href="zookeys-1138-089_article-90580__-g023.jpg" position="float" orientation="portrait" xlink:type="simple" id="oo_791230.jpg"><uri content-type="original_file" xlink:type="simple">https://binary.pensoft.net/fig/791230</uri></graphic></fig><p>Cuticular process between maxillipeds and <abbrev xmlns:xlink="http://www.w3.org/1999/xlink" xlink:title="leg 1" id="ABBRID0EAYBG" xlink:type="simple">P1</abbrev> (Fig. <xref ref-type="fig" rid="F23">23B, C</xref>) extremely high, with long spinules, five spinules on each side. Spinules on posterior margin.</p><p><abbrev xmlns:xlink="http://www.w3.org/1999/xlink" xlink:title="leg 1" id="ABBRID0EKYBG" xlink:type="simple">P1</abbrev> (Fig. <xref ref-type="fig" rid="F23">23D</xref>) almost like in <italic><tp:taxon-name><tp:taxon-name-part taxon-name-part-type="genus" reg="Bryocamptus">Bryocamptus</tp:taxon-name-part><tp:taxon-name-part taxon-name-part-type="species" reg="minutus">minutus</tp:taxon-name-part></tp:taxon-name></italic>. Basis with two inner groups of long spinules. First exopodal segment with inner spinules. First endopodal segment reaching end of second exopodal segment. Second endopodal segments with smooth inner side. Differences also noticeable in shorter exopodal and endopodal segments.</p><p><abbrev xmlns:xlink="http://www.w3.org/1999/xlink" xlink:title="legs 1–6" id="ABBRID0E6YBG" xlink:type="simple">P2</abbrev> (Fig. <xref ref-type="fig" rid="F24">24A</xref>; Table <xref ref-type="table" rid="T3">3</xref>). Praecoxa with row of spinules. Coxa with one lateral row of large spinules, two anterior rows of large spinules and four anterior rows of small spinules. Intercoxal sclerite naked. Basis with proximal pore, rows of spinules at base of endopod and exopod; with outer spine. All endopodal and exopodal segments with outer spinules. Exopod three-segmented; first exopodal segment with outer spinulose spine, apically with frill; second segment with outer spinulose spine, inner pectinate seta, inner slender spinules and apical frill; third segment with three outer spinulose spines, two apical setae and one inner pectinate seta. Endopod two-segmented; first segment with inner seta; second segment with distinct border between ancestral segments, outer spinulose spine, two apical pinnate setae and two inner pectinate setae.</p><table-wrap id="T3" position="float" orientation="portrait"><label>Table 3.</label><caption><p><abbrev xmlns:xlink="http://www.w3.org/1999/xlink" xlink:title="leg 1" id="ABBRID0EUZBG" xlink:type="simple">P1</abbrev> – <abbrev xmlns:xlink="http://www.w3.org/1999/xlink" xlink:title="leg 4" id="ABBRID0EYZBG" xlink:type="simple">P4</abbrev> armature of <italic><tp:taxon-name><tp:taxon-name-part taxon-name-part-type="genus" reg="Bryocamptus">Bryocamptus</tp:taxon-name-part><tp:taxon-name-part taxon-name-part-type="species" reg="putoranus">putoranus</tp:taxon-name-part></tp:taxon-name></italic> sp. nov.</p></caption><table id="TID0EIKAI" rules="all"><tbody><tr><th rowspan="1" colspan="1"/><th rowspan="1" colspan="1">Female endopod</th><th rowspan="1" colspan="1">Male endopod</th><th rowspan="1" colspan="1">Exopod</th></tr><tr><td rowspan="1" colspan="1">
                      <abbrev xmlns:xlink="http://www.w3.org/1999/xlink" xlink:title="leg 1" id="ABBRID0E41BG" xlink:type="simple">P1</abbrev>
                    </td><td rowspan="1" colspan="1">1; 1; 1,1,1</td><td rowspan="1" colspan="1">1; 1; 1,1,1</td><td rowspan="1" colspan="1">0; 1; 0,2,2</td></tr><tr><td rowspan="1" colspan="1">
                      <abbrev xmlns:xlink="http://www.w3.org/1999/xlink" xlink:title="legs 1–6" id="ABBRID0EP2BG" xlink:type="simple">P2</abbrev>
                    </td><td rowspan="1" colspan="1">1; 2,2,1</td><td rowspan="1" colspan="1">1; 2,2,0</td><td rowspan="1" colspan="1">0; 1; 1,2,2-3</td></tr><tr><td rowspan="1" colspan="1">
                      <abbrev xmlns:xlink="http://www.w3.org/1999/xlink" xlink:title="leg 3" id="ABBRID0EB3BG" xlink:type="simple">P3</abbrev>
                    </td><td rowspan="1" colspan="1">1; 3,2,1</td><td rowspan="1" colspan="1">1; 1+ ap; 2?,2,0</td><td rowspan="1" colspan="1">0; 1; 2,2,3</td></tr><tr><td rowspan="1" colspan="1">
                      <abbrev xmlns:xlink="http://www.w3.org/1999/xlink" xlink:title="leg 4" id="ABBRID0ET3BG" xlink:type="simple">P4</abbrev>
                    </td><td rowspan="1" colspan="1">1; 2,2,1</td><td rowspan="1" colspan="1">0; 0,2,1</td><td rowspan="1" colspan="1">0; 1; 2,2,2-3</td></tr></tbody></table></table-wrap><fig id="F24" position="float" orientation="portrait"><object-id xmlns:xlink="http://www.w3.org/1999/xlink" content-type="doi" xlink:type="simple">10.3897/zookeys.1138.90580.figure24</object-id><object-id xmlns:xlink="http://www.w3.org/1999/xlink" content-type="arpha" xlink:type="simple">A131D309-5152-5F39-82A8-F36B58CE6B4A</object-id><label>Figure 24.</label><caption><p><italic><tp:taxon-name><tp:taxon-name-part taxon-name-part-type="genus" reg="Bryocamptus">Bryocamptus</tp:taxon-name-part><tp:taxon-name-part taxon-name-part-type="species" reg="putoranus">putoranus</tp:taxon-name-part></tp:taxon-name></italic> sp. nov., female <bold>A</bold><abbrev xmlns:xlink="http://www.w3.org/1999/xlink" xlink:title="legs 1–6" id="ABBRID0EV4BG" xlink:type="simple">P2</abbrev>, anterior <bold>B</bold><abbrev xmlns:xlink="http://www.w3.org/1999/xlink" xlink:title="leg 3" id="ABBRID0E24BG" xlink:type="simple">P3</abbrev>, anterior <bold>C</bold><abbrev xmlns:xlink="http://www.w3.org/1999/xlink" xlink:title="leg 4" id="ABBRID0EB5BG" xlink:type="simple">P4</abbrev>, anterior. Scale bar: 25 µm.</p></caption><graphic xmlns:xlink="http://www.w3.org/1999/xlink" xlink:href="zookeys-1138-089_article-90580__-g024.jpg" position="float" orientation="portrait" xlink:type="simple" id="oo_791231.jpg"><uri content-type="original_file" xlink:type="simple">https://binary.pensoft.net/fig/791231</uri></graphic></fig><p><abbrev xmlns:xlink="http://www.w3.org/1999/xlink" xlink:title="leg 3" id="ABBRID0EM5BG" xlink:type="simple">P3</abbrev> (Fig. <xref ref-type="fig" rid="F24">24B</xref>; Table <xref ref-type="table" rid="T3">3</xref>). Praecoxa with spinular row. Coxa with one lateral row of large spinules, two anterior rows of large spinules and four anterior rows of small spinules. Intercoxal sclerite without spinules. Basis with outer seta, proximal pore, and rows of spinules at base of endopod and exopod. Exopod three-segmented; first exopodal segment with outer spinulose spine, outer spinules, apically with frill; second segment with outer spinulose spine, outer spinules, inner pectinate seta, inner slender spinules and apical frill; third segment with three outer spinulose spines, two apical setae and two inner pectinate setae. Endopod two-segmented; first segment with inner seta; second segment with distinct border between ancestral segments, outer spinules, outer spinulose spine, two apical pinnate setae and three inner setae.</p><p><abbrev xmlns:xlink="http://www.w3.org/1999/xlink" xlink:title="leg 4" id="ABBRID0E15BG" xlink:type="simple">P4</abbrev> (Fig. <xref ref-type="fig" rid="F24">24C</xref>; Table <xref ref-type="table" rid="T3">3</xref>). Praecoxa with spinular row. Coxa with one lateral row of large spinules, two anterior rows of large spinules and four anterior rows of small spinules. Basis with outer seta, proximal pore, rows of spinules at base of exopod. Exopod three-segmented; first exopodal segment with outer spinulose spine, outer spinules, apically with frill; second segment with outer spinulose spine, outer spinules, inner pectinate seta, inner slender spinules and apical frill; third segment with three outer spinulose spines, two apical setae and two inner pectinate setae. Endopod two-segmented; first segment with inner seta, second segment with outer spinule, outer spinulose spine, apical spiniform spinulose seta, apical pinnate seta and two inner pectinate setae.</p><p><abbrev xmlns:xlink="http://www.w3.org/1999/xlink" xlink:title="leg 5" id="ABBRID0EI6BG" xlink:type="simple">P5</abbrev> (Fig. <xref ref-type="fig" rid="F25">25A</xref>) with separate right and left baseoendopods. Baseoendopod reaching ~ 1/2 of exopodal segment; with four pores, spinule at base of outer seta; outer seta of basis pinnate, long. Endopodal lobe with four long bipinnate setae and two short bipinnate setae V and VI; with small process that may be pore between setae III and IV. Exopod with inner spinule, inner strong pinnate seta, long apical pinnate seta, naked subapical seta and two pinnate outer setae.</p><fig id="F25" position="float" orientation="portrait"><object-id xmlns:xlink="http://www.w3.org/1999/xlink" content-type="doi" xlink:type="simple">10.3897/zookeys.1138.90580.figure25</object-id><object-id xmlns:xlink="http://www.w3.org/1999/xlink" content-type="arpha" xlink:type="simple">E9AE2983-7936-5824-94C0-3643F5A47EBF</object-id><label>Figure 25.</label><caption><p><italic><tp:taxon-name><tp:taxon-name-part taxon-name-part-type="genus" reg="Bryocamptus">Bryocamptus</tp:taxon-name-part><tp:taxon-name-part taxon-name-part-type="species" reg="putoranus">putoranus</tp:taxon-name-part></tp:taxon-name></italic> sp. nov., female <bold>A</bold><abbrev xmlns:xlink="http://www.w3.org/1999/xlink" xlink:title="leg 5" id="ABBRID0EGAAI" xlink:type="simple">P5</abbrev>, anterior; male <bold>B</bold><abbrev xmlns:xlink="http://www.w3.org/1999/xlink" xlink:title="leg 5" id="ABBRID0EMAAI" xlink:type="simple">P5</abbrev>, anterior <bold>C</bold> antennule, anterior <bold>D</bold> antennule, dorsal. Scale bars: 25 µm (<bold>A</bold>); 10 µm (<bold>B–D</bold>).</p></caption><graphic xmlns:xlink="http://www.w3.org/1999/xlink" xlink:href="zookeys-1138-089_article-90580__-g025.jpg" position="float" orientation="portrait" xlink:type="simple" id="oo_791232.jpg"><uri content-type="original_file" xlink:type="simple">https://binary.pensoft.net/fig/791232</uri></graphic></fig><p>Male. Sexual dimorphism expressed in the antennule, <abbrev xmlns:xlink="http://www.w3.org/1999/xlink" xlink:title="legs 1–6" id="ABBRID0E6AAI" xlink:type="simple">P2</abbrev>–<abbrev xmlns:xlink="http://www.w3.org/1999/xlink" xlink:title="leg 6" id="ABBRID0EDBAI" xlink:type="simple">P6</abbrev>, genital segmentation and ornamentation, shape of caudal rami. Cephalothorax and thoracic somites as in female. <abbrev xmlns:xlink="http://www.w3.org/1999/xlink" xlink:title="leg 6" id="ABBRID0EHBAI" xlink:type="simple">P6</abbrev> (Fig. <xref ref-type="fig" rid="F26">26B</xref>) two asymmetric flaps fused to the somite, with one naked and one pinnate setae. Differences from female in abdomen structure as follows (Fig. <xref ref-type="fig" rid="F26">26A, B</xref>): first abdominal somite free; first to third abdominal somites with spinular row encircling somite ventrally and laterally; anal somite with ventral spinules; caudal rami with normal setae IV and V; anal operculum with eight simple spinules.</p><fig id="F26" position="float" orientation="portrait"><object-id xmlns:xlink="http://www.w3.org/1999/xlink" content-type="doi" xlink:type="simple">10.3897/zookeys.1138.90580.figure26</object-id><object-id xmlns:xlink="http://www.w3.org/1999/xlink" content-type="arpha" xlink:type="simple">B460D888-FDE4-558E-BA06-D8961A21EF96</object-id><label>Figure 26.</label><caption><p><italic><tp:taxon-name><tp:taxon-name-part taxon-name-part-type="genus" reg="Bryocamptus">Bryocamptus</tp:taxon-name-part><tp:taxon-name-part taxon-name-part-type="species" reg="putoranus">putoranus</tp:taxon-name-part></tp:taxon-name></italic> sp. nov., male <bold>A</bold> abdomen, dorsal <bold>B</bold> abdomen, ventral <bold>C</bold><abbrev xmlns:xlink="http://www.w3.org/1999/xlink" xlink:title="legs 1–6" id="ABBRID0EMCAI" xlink:type="simple">P2</abbrev>, anterior <bold>D</bold><abbrev xmlns:xlink="http://www.w3.org/1999/xlink" xlink:title="legs 1–6" id="ABBRID0ESCAI" xlink:type="simple">P2</abbrev><abbrev xmlns:xlink="http://www.w3.org/1999/xlink" xlink:title="third segments of exopod" id="ABBRID0EWCAI" xlink:type="simple">Exp3</abbrev>, variance Scale bars: 25 µm.</p></caption><graphic xmlns:xlink="http://www.w3.org/1999/xlink" xlink:href="zookeys-1138-089_article-90580__-g026.jpg" position="float" orientation="portrait" xlink:type="simple" id="oo_791233.jpg"><uri content-type="original_file" xlink:type="simple">https://binary.pensoft.net/fig/791233</uri></graphic></fig><p>Antennule (Fig. <xref ref-type="fig" rid="F25">25C, D</xref>) 10-segmented, haplocer with geniculation between segments 7 and 8. Segments 1, 3, 4, 5, 6, 9, and 10 similar to those of <italic><tp:taxon-name><tp:taxon-name-part taxon-name-part-type="genus" reg="Bryocamptus">B.</tp:taxon-name-part><tp:taxon-name-part taxon-name-part-type="species" reg="minutus">minutus</tp:taxon-name-part></tp:taxon-name></italic>, but differ in length. Segment 2 with small pore on anterior side. Segment 7 with articular plate, with one filiform seta, one small caudate seta and with two large modified laminar setae. Segment 8 with proximal long dentate plate and three modified laminar setae. Armature formula: 1-[1],2-[9],3-[8],4-[2],5-[6+(1+ae)],6-[2],7-[2+2 modified],8-[3 modified],9-[1],10-[7+acr].</p><p><abbrev xmlns:xlink="http://www.w3.org/1999/xlink" xlink:title="legs 1–6" id="ABBRID0ESDAI" xlink:type="simple">P2</abbrev> (Fig. <xref ref-type="fig" rid="F26">26C, D</xref>) as in female, except endopod. Endopod two-segmented. First segment with outer spinule and inner seta. Second segment with notch on distal outer margin, outer spinules, two apical pinnate slender setae and two inner pectinate setae.</p><p><abbrev xmlns:xlink="http://www.w3.org/1999/xlink" xlink:title="leg 3" id="ABBRID0E3DAI" xlink:type="simple">P3</abbrev> (Fig. <xref ref-type="fig" rid="F27">27A–C</xref>): praecoxa, coxa, intercoxal sclerite as in female. Basis as in female, but with inner process. Exopod as in female, but third segment with pore. Endopod three-segmented. First endopodal segment with strong seta. Second endopodal segment with posterior seta and long apophysis with double tip. Third segment with probably two small inner setae and two apical pinnate setae.</p><p><abbrev xmlns:xlink="http://www.w3.org/1999/xlink" xlink:title="leg 4" id="ABBRID0EGEAI" xlink:type="simple">P4</abbrev> (Fig. <xref ref-type="fig" rid="F27">27D, E</xref>): praecoxa, coxa, intercoxal sclerite, basis, exopod as in female. Endopod two-segmented; first segment short, unarmed; second segment with outer spinule, spinulose spine, outer apical spiniform spinulose seta and inner apical bipinnate seta.</p><fig id="F27" position="float" orientation="portrait"><object-id xmlns:xlink="http://www.w3.org/1999/xlink" content-type="doi" xlink:type="simple">10.3897/zookeys.1138.90580.figure27</object-id><object-id xmlns:xlink="http://www.w3.org/1999/xlink" content-type="arpha" xlink:type="simple">F5430AB2-2D7E-593A-8C8C-0D6E589F0701</object-id><label>Figure 27.</label><caption><p><italic><tp:taxon-name><tp:taxon-name-part taxon-name-part-type="genus" reg="Bryocamptus">Bryocamptus</tp:taxon-name-part><tp:taxon-name-part taxon-name-part-type="species" reg="putoranus">putoranus</tp:taxon-name-part></tp:taxon-name></italic> sp. nov., male <bold>A</bold><abbrev xmlns:xlink="http://www.w3.org/1999/xlink" xlink:title="leg 3" id="ABBRID0EDFAI" xlink:type="simple">P3</abbrev>, anterior <bold>B</bold><abbrev xmlns:xlink="http://www.w3.org/1999/xlink" xlink:title="leg 3" id="ABBRID0EJFAI" xlink:type="simple">P3</abbrev> endopod, anterior <bold>C</bold><abbrev xmlns:xlink="http://www.w3.org/1999/xlink" xlink:title="leg 3" id="ABBRID0EPFAI" xlink:type="simple">P3</abbrev> endopod, inner view <bold>D</bold><abbrev xmlns:xlink="http://www.w3.org/1999/xlink" xlink:title="leg 4" id="ABBRID0EVFAI" xlink:type="simple">P4</abbrev>, anterior <bold>E</bold><abbrev xmlns:xlink="http://www.w3.org/1999/xlink" xlink:title="leg 4" id="ABBRID0E2FAI" xlink:type="simple">P4</abbrev><abbrev xmlns:xlink="http://www.w3.org/1999/xlink" xlink:title="third segments of exopod" id="ABBRID0E6FAI" xlink:type="simple">Exp3</abbrev>, variance. Scale bars: 25 µm (<bold>A, D, E</bold>); 10 µm (<bold>B, C</bold>).</p></caption><graphic xmlns:xlink="http://www.w3.org/1999/xlink" xlink:href="zookeys-1138-089_article-90580__-g027.jpg" position="float" orientation="portrait" xlink:type="simple" id="oo_791234.jpg"><uri content-type="original_file" xlink:type="simple">https://binary.pensoft.net/fig/791234</uri></graphic></fig><p><abbrev xmlns:xlink="http://www.w3.org/1999/xlink" xlink:title="leg 5" id="ABBRID0EOGAI" xlink:type="simple">P5</abbrev> (Fig. <xref ref-type="fig" rid="F27">27B</xref>) right and left fused medially. Baseoendopod with three pairs of pores, outer spinule and outer long pinnate seta; endopodal lobe with two strong spinulose apical spines. Exopod with two outer spinulose setae, naked outer subapical seta, long apical spinulose seta, one inner spinulose seta and one inner pectinate seta with long setulles.</p></tp:treatment-sec><tp:treatment-sec sec-type="variability" id="SECID0EWGAI"><title>Variability.</title><p>Individuals with two outer spines on the third exopodal segment of <abbrev xmlns:xlink="http://www.w3.org/1999/xlink" xlink:title="legs 1–6" id="ABBRID0E3GAI" xlink:type="simple">P2</abbrev> and <abbrev xmlns:xlink="http://www.w3.org/1999/xlink" xlink:title="leg 4" id="ABBRID0EAHAI" xlink:type="simple">P4</abbrev> were found (Figs <xref ref-type="fig" rid="F26">26D</xref>, <xref ref-type="fig" rid="F27">27E</xref>). One female was also found with both simple and bifid spinules on the anal operculum.</p></tp:treatment-sec><tp:treatment-sec sec-type="etymology" id="SECID0EMHAI"><title>Etymology.</title><p>The species is named so because it was found on the Putorana Plateau.</p></tp:treatment-sec><tp:treatment-sec sec-type="remarks" id="SECID0ERHAI"><title>Remarks.</title><p>The species as a whole is similar to <italic><tp:taxon-name><tp:taxon-name-part taxon-name-part-type="genus" reg="Bryocamptus">B.</tp:taxon-name-part><tp:taxon-name-part taxon-name-part-type="species" reg="hutchinsoni">hutchinsoni</tp:taxon-name-part></tp:taxon-name></italic>, including the structure of caudal rami; however, it differs well in two-segmented endopods <abbrev xmlns:xlink="http://www.w3.org/1999/xlink" xlink:title="legs 1–6" id="ABBRID0ECIAI" xlink:type="simple">P2</abbrev> and <abbrev xmlns:xlink="http://www.w3.org/1999/xlink" xlink:title="leg 3" id="ABBRID0EGIAI" xlink:type="simple">P3</abbrev>. Another find of <italic><tp:taxon-name><tp:taxon-name-part taxon-name-part-type="genus" reg="Bryocamptus">B.</tp:taxon-name-part><tp:taxon-name-part taxon-name-part-type="species" reg="hutchinsoni">hutchinsoni</tp:taxon-name-part></tp:taxon-name></italic> (<xref ref-type="bibr" rid="B8">Carter 1944</xref>) differs markedly in the structure of its caudal rami and is not similar to <italic><tp:taxon-name><tp:taxon-name-part taxon-name-part-type="genus" reg="Bryocamptus">B.</tp:taxon-name-part><tp:taxon-name-part taxon-name-part-type="species" reg="putoranus">putoranus</tp:taxon-name-part></tp:taxon-name></italic> sp. nov.</p></tp:treatment-sec><tp:treatment-sec><!--Section generated to contain objects referenced in tp:taxon-treatment.--><app id="app1"><title>﻿Appendix 1</title><p>Numbering of integumental sensillae and pores of cephalothorax and thoracic somites of the studied species.</p><p>The numbering of pores and sensillae on somites is original and based on the structure of the integument of several freshwater species of <tp:taxon-name><tp:taxon-name-part taxon-name-part-type="family">Canthocamptidae</tp:taxon-name-part></tp:taxon-name>. Roman numerals (for pores) or Arabic numerals (for sensillae) are used for numbering integumental elements. The designations for cephalothorax sensillae C, P, and L are used to simplify homology. Group P is the sensillae adjacent to the edge of the cephalothorax. Group C is the sensillae, which are located near the medial axis and the dorsal window. The notation L is used for all other sensillae.</p><fig id="F28" position="float" orientation="portrait"><object-id xmlns:xlink="http://www.w3.org/1999/xlink" content-type="doi" xlink:type="simple">10.3897/zookeys.1138.90580.figurea1</object-id><object-id xmlns:xlink="http://www.w3.org/1999/xlink" content-type="arpha" xlink:type="simple">DF0888FB-1F9D-57B6-B49E-D1E7A28E7E84</object-id><label>Figure A1.</label><caption><p><italic><tp:taxon-name><tp:taxon-name-part taxon-name-part-type="genus" reg="Bryocamptus">Bryocamptus</tp:taxon-name-part><tp:taxon-name-part taxon-name-part-type="species" reg="minutus">minutus</tp:taxon-name-part></tp:taxon-name></italic>.</p></caption><graphic xmlns:xlink="http://www.w3.org/1999/xlink" xlink:href="zookeys-1138-089_article-90580__-g028.jpg" position="float" orientation="portrait" xlink:type="simple" id="oo_791235.jpg"><uri content-type="original_file" xlink:type="simple">https://binary.pensoft.net/fig/791235</uri></graphic></fig><fig id="F29" position="float" orientation="portrait"><object-id xmlns:xlink="http://www.w3.org/1999/xlink" content-type="doi" xlink:type="simple">10.3897/zookeys.1138.90580.figurea2</object-id><object-id xmlns:xlink="http://www.w3.org/1999/xlink" content-type="arpha" xlink:type="simple">76551179-91DF-5A6D-A57A-819198E4D8F1</object-id><label>Figure A2.</label><caption><p><italic><tp:taxon-name><tp:taxon-name-part taxon-name-part-type="genus" reg="Bryocamptus">Bryocamptus</tp:taxon-name-part><tp:taxon-name-part taxon-name-part-type="species" reg="abramovae">abramovae</tp:taxon-name-part></tp:taxon-name></italic> sp. nov.</p></caption><graphic xmlns:xlink="http://www.w3.org/1999/xlink" xlink:href="zookeys-1138-089_article-90580__-g029.jpg" position="float" orientation="portrait" xlink:type="simple" id="oo_791236.jpg"><uri content-type="original_file" xlink:type="simple">https://binary.pensoft.net/fig/791236</uri></graphic></fig><fig id="F30" position="float" orientation="portrait"><object-id xmlns:xlink="http://www.w3.org/1999/xlink" content-type="doi" xlink:type="simple">10.3897/zookeys.1138.90580.figurea3</object-id><object-id xmlns:xlink="http://www.w3.org/1999/xlink" content-type="arpha" xlink:type="simple">90D0EA2B-DFB3-579F-91C1-942DD9FE55D8</object-id><label>Figure A3.</label><caption><p><italic><tp:taxon-name><tp:taxon-name-part taxon-name-part-type="genus" reg="Bryocamptus">Bryocamptus</tp:taxon-name-part><tp:taxon-name-part taxon-name-part-type="species" reg="putoranus">putoranus</tp:taxon-name-part></tp:taxon-name></italic> sp. nov.</p></caption><graphic xmlns:xlink="http://www.w3.org/1999/xlink" xlink:href="zookeys-1138-089_article-90580__-g030.jpg" position="float" orientation="portrait" xlink:type="simple" id="oo_791237.jpg"><uri content-type="original_file" xlink:type="simple">https://binary.pensoft.net/fig/791237</uri></graphic></fig></app><table-wrap id="T4" position="float" orientation="portrait"><label>Table 4.</label><caption><p>Table of differences in the composition of pores and sensillae on cephalothorax and thoracic somites (designations in Appendix <xref ref-type="app" rid="app1">1</xref>).</p></caption><table id="TID0EGRAI" rules="all"><tbody><tr><th rowspan="1" colspan="1">Somite</th><th rowspan="1" colspan="17">Cephalothorax</th></tr><tr><td rowspan="1" colspan="1">Species</td><td rowspan="1" colspan="1">I</td><td rowspan="1" colspan="1">VI</td><td rowspan="1" colspan="1">XI</td><td rowspan="1" colspan="1">XIV</td><td rowspan="1" colspan="1">P 1</td><td rowspan="1" colspan="1">P 3</td><td rowspan="1" colspan="1">P 10</td><td rowspan="1" colspan="1">P 13</td><td rowspan="1" colspan="1">P 17</td><td rowspan="1" colspan="1">L 6</td><td rowspan="1" colspan="1">L 9</td><td rowspan="1" colspan="1">L 16</td><td rowspan="1" colspan="1">L 18</td><td rowspan="1" colspan="1">L 19</td><td rowspan="1" colspan="1">L 29</td><td rowspan="1" colspan="1">L 35</td><td rowspan="1" colspan="1">L 36</td></tr><tr><td rowspan="1" colspan="1">
                  <italic>
                    <tp:taxon-name><tp:taxon-name-part taxon-name-part-type="genus" reg="Bryocamptus">B.</tp:taxon-name-part><tp:taxon-name-part taxon-name-part-type="species" reg="minutus">minutus</tp:taxon-name-part></tp:taxon-name>
                  </italic>
                </td><td rowspan="1" colspan="1">-</td><td rowspan="1" colspan="1">+</td><td rowspan="1" colspan="1">+</td><td rowspan="1" colspan="1">+</td><td rowspan="1" colspan="1">+</td><td rowspan="1" colspan="1">+</td><td rowspan="1" colspan="1">+</td><td rowspan="1" colspan="1">+</td><td rowspan="1" colspan="1">+</td><td rowspan="1" colspan="1">+</td><td rowspan="1" colspan="1">+</td><td rowspan="1" colspan="1">+</td><td rowspan="1" colspan="1">+</td><td rowspan="1" colspan="1">-</td><td rowspan="1" colspan="1">+</td><td rowspan="1" colspan="1">+</td><td rowspan="1" colspan="1">+</td></tr><tr><td rowspan="1" colspan="1">
                  <italic>
                    <tp:taxon-name><tp:taxon-name-part taxon-name-part-type="genus" reg="Bryocamptus">B.</tp:taxon-name-part><tp:taxon-name-part taxon-name-part-type="species" reg="abramovae">abramovae</tp:taxon-name-part></tp:taxon-name>
                  </italic>
                </td><td rowspan="1" colspan="1">+</td><td rowspan="1" colspan="1">-</td><td rowspan="1" colspan="1">-</td><td rowspan="1" colspan="1">-</td><td rowspan="1" colspan="1">-</td><td rowspan="1" colspan="1">-</td><td rowspan="1" colspan="1">-</td><td rowspan="1" colspan="1">-</td><td rowspan="1" colspan="1">-</td><td rowspan="1" colspan="1">-</td><td rowspan="1" colspan="1">-</td><td rowspan="1" colspan="1">-</td><td rowspan="1" colspan="1">-</td><td rowspan="1" colspan="1">-</td><td rowspan="1" colspan="1">-</td><td rowspan="1" colspan="1">-</td><td rowspan="1" colspan="1">-</td></tr><tr><td rowspan="1" colspan="1">
                  <italic>
                    <tp:taxon-name><tp:taxon-name-part taxon-name-part-type="genus" reg="Bryocamptus">B.</tp:taxon-name-part><tp:taxon-name-part taxon-name-part-type="species" reg="putoranus">putoranus</tp:taxon-name-part></tp:taxon-name>
                  </italic>
                </td><td rowspan="1" colspan="1">+</td><td rowspan="1" colspan="1">-</td><td rowspan="1" colspan="1">-</td><td rowspan="1" colspan="1">-</td><td rowspan="1" colspan="1">+</td><td rowspan="1" colspan="1">+</td><td rowspan="1" colspan="1">+</td><td rowspan="1" colspan="1">+</td><td rowspan="1" colspan="1">+</td><td rowspan="1" colspan="1">+</td><td rowspan="1" colspan="1">+</td><td rowspan="1" colspan="1">+</td><td rowspan="1" colspan="1">+</td><td rowspan="1" colspan="1">+</td><td rowspan="1" colspan="1">+</td><td rowspan="1" colspan="1">+</td><td rowspan="1" colspan="1">+</td></tr><tr><td rowspan="1" colspan="1">
                  <bold>Somite</bold>
                </td><td rowspan="1" colspan="2">
                  <bold>
                    <abbrev xmlns:xlink="http://www.w3.org/1999/xlink" xlink:title="pedigerous somites 2–5" id="ABBRID0EVHBI" xlink:type="simple">PS2</abbrev>
                  </bold>
                </td><td rowspan="1" colspan="6">
                  <bold>
                    <abbrev xmlns:xlink="http://www.w3.org/1999/xlink" xlink:title="pedigerous somites 2–5" id="ABBRID0E5HBI" xlink:type="simple">PS3</abbrev>
                  </bold>
                </td><td rowspan="1" colspan="6">
                  <bold>
                    <abbrev xmlns:xlink="http://www.w3.org/1999/xlink" xlink:title="pedigerous somites 2–5" id="ABBRID0EHIBI" xlink:type="simple">PS4</abbrev>
                  </bold>
                </td><td rowspan="1" colspan="3">
                  <bold>
                    <abbrev xmlns:xlink="http://www.w3.org/1999/xlink" xlink:title="pedigerous somites 2–5" id="ABBRID0EQIBI" xlink:type="simple">PS5</abbrev>
                  </bold>
                </td></tr><tr><td rowspan="1" colspan="1">Species</td><td rowspan="1" colspan="1">3</td><td rowspan="1" colspan="1">8</td><td rowspan="1" colspan="1">II</td><td rowspan="1" colspan="1">2</td><td rowspan="1" colspan="2">7</td><td rowspan="1" colspan="2">10</td><td rowspan="1" colspan="1">II</td><td rowspan="1" colspan="2">4</td><td rowspan="1" colspan="1">8</td><td rowspan="1" colspan="2">9</td><td rowspan="1" colspan="1">II</td><td rowspan="1" colspan="2">1</td></tr><tr><td rowspan="1" colspan="1">
                  <italic>
                    <tp:taxon-name><tp:taxon-name-part taxon-name-part-type="genus" reg="Bryocamptus">B.</tp:taxon-name-part><tp:taxon-name-part taxon-name-part-type="species" reg="minutus">minutus</tp:taxon-name-part></tp:taxon-name>
                  </italic>
                </td><td rowspan="1" colspan="1">+</td><td rowspan="1" colspan="1">+</td><td rowspan="1" colspan="1">+</td><td rowspan="1" colspan="1">+</td><td rowspan="1" colspan="2">+</td><td rowspan="1" colspan="2">-</td><td rowspan="1" colspan="1">+</td><td rowspan="1" colspan="2">+</td><td rowspan="1" colspan="1">+</td><td rowspan="1" colspan="2">+</td><td rowspan="1" colspan="1">+</td><td rowspan="1" colspan="2">+</td></tr><tr><td rowspan="1" colspan="1">
                  <italic>
                    <tp:taxon-name><tp:taxon-name-part taxon-name-part-type="genus" reg="Bryocamptus">B.</tp:taxon-name-part><tp:taxon-name-part taxon-name-part-type="species" reg="abramovae">abramovae</tp:taxon-name-part></tp:taxon-name>
                  </italic>
                </td><td rowspan="1" colspan="1">-</td><td rowspan="1" colspan="1">-</td><td rowspan="1" colspan="1">-</td><td rowspan="1" colspan="1">-</td><td rowspan="1" colspan="2">-</td><td rowspan="1" colspan="2">-</td><td rowspan="1" colspan="1">-</td><td rowspan="1" colspan="2">-</td><td rowspan="1" colspan="1">-</td><td rowspan="1" colspan="2">-</td><td rowspan="1" colspan="1">-</td><td rowspan="1" colspan="2">-</td></tr><tr><td rowspan="1" colspan="1">
                  <italic>
                    <tp:taxon-name><tp:taxon-name-part taxon-name-part-type="genus" reg="Bryocamptus">B.</tp:taxon-name-part><tp:taxon-name-part taxon-name-part-type="species" reg="putoranus">putoranus</tp:taxon-name-part></tp:taxon-name>
                  </italic>
                </td><td rowspan="1" colspan="1">+</td><td rowspan="1" colspan="1">+</td><td rowspan="1" colspan="1">+</td><td rowspan="1" colspan="1">+</td><td rowspan="1" colspan="2">+</td><td rowspan="1" colspan="2">+</td><td rowspan="1" colspan="1">+</td><td rowspan="1" colspan="2">+</td><td rowspan="1" colspan="1">+</td><td rowspan="1" colspan="2">+</td><td rowspan="1" colspan="1">+</td><td rowspan="1" colspan="2">+</td></tr></tbody></table></table-wrap></tp:treatment-sec><ref-list><ref id="B8"><mixed-citation xmlns:xlink="http://www.w3.org/1999/xlink" xlink:type="simple"><person-group><name name-style="western"><surname>Carter</surname><given-names>ME</given-names></name></person-group> (<year>1944</year>) <article-title>Harpacticoid copepods of the region of Mountain Lake, Virginia (with description of <italic><tp:taxon-name><tp:taxon-name-part taxon-name-part-type="genus">Moraria</tp:taxon-name-part><tp:taxon-name-part taxon-name-part-type="species">virginiana</tp:taxon-name-part></tp:taxon-name></italic> n. sp.).</article-title><source>Journal of the Elisha Mitchell Scientific Society</source><volume>60</volume>: <fpage>158</fpage>–<lpage>166</lpage>.</mixed-citation></ref></ref-list></tp:taxon-treatment>
